# Supplementary material for: Study on disaster-causing probability evaluation of gas pipeline in karst area
Source: PLoS One. 2025 Feb 3;20(2):e0316820. doi: 10.1371/journal.pone.0316820 (PMC11790121; doi:10.1371/journal.pone.0316820)
Supplement: S3 File — (XLSX) [file pone.0316820.s003.xlsx]

## Sheet: Sheet1
a1	a2	a3	a4	a5	a6	a7	a8
0.576877	0.492556	6.17602	1.10725	1.31234	1.05777	0.789953	0.462887
1.73114	0.0506977	6.78898	0.965873	0.940396	1.02353	0.943484	0.0831611
1.60894	0.272256	1.54703	1.07164	1.2638	1.0815	0.868289	0.158638
1.05518	0.443632	6.84003	1.07646	0.684479	0.769032	0.785026	0.701638
0.938681	0.785409	4.94857	1.03647	1.34077	0.919002	0.831071	0.401243
0.537966	0.828858	1.34883	1.05802	0.69271	0.746273	0.711356	0.294508
1.67918	0.293815	2.56681	0.997484	1.53001	0.818063	0.918813	0.616113
0.365116	0.0852407	4.37324	0.965129	0.774662	0.930736	0.955803	0.327876
0.623412	1.01709	7.13707	1.12875	1.31544	0.947666	1.04324	0.431651
0.820087	0.588361	7.18675	1.0821	1.44845	0.934715	0.775521	0.374698
0.428838	0.21223	1.75316	1.02231	1.23748	1.05127	0.678416	0.921101
0.563624	0.41788	7.22514	1.05716	1.03455	0.994637	0.953733	0.413119
1.3991	0.331345	7.13478	0.998894	1.40032	1.01801	1.04387	0.869447
1.04611	0.639404	3.95926	1.01712	1.3892	0.774529	0.843473	0.577388
0.840092	0.700552	6.07881	1.13873	1.00002	0.760288	1.08028	0.560507
0.695381	0.170016	1.64731	1.15756	1.35518	0.716617	0.783959	0.111618
1.00123	0.0809856	3.53109	1.07224	1.53677	0.832684	0.792115	0.477401
0.622073	0.537897	6.85591	1.02737	0.837225	0.726556	0.968518	0.746893
0.820364	0.20581	6.02447	1.13863	1.10447	0.921418	0.880455	0.600681
0.734245	0.990971	7.15043	1.13291	1.31741	1.00764	1.02734	0.839719
1.54297	0.468167	5.10595	0.974653	0.882657	0.754835	1.08244	0.22238
1.35194	0.459645	0.932675	1.19356	1.13104	0.951462	0.686043	0.772283
0.833625	0.204864	6.4076	0.968545	0.634542	0.873696	0.753202	0.718565
1.18605	0.938592	6.9788	1.14338	1.50145	1.0654	0.780211	0.245494
0.76834	0.940898	5.26072	1.18964	0.959935	0.924386	0.851373	0.366457
0.734244	0.143547	5.79248	1.05746	1.14288	0.862153	0.883383	0.894505
0.72843	0.387225	5.69416	1.03275	1.54182	1.00031	0.969052	0.783077
1.3244	0.754041	3.3323	1.10219	1.21369	1.10074	0.825915	0.5456
1.09975	0.222878	5.10418	0.99106	1.24855	0.712679	0.759892	0.356419
0.466791	0.400774	1.84453	1.00231	1.40548	0.92883	0.828697	0.871759
0.436922	0.420236	5.44454	1.06684	1.52352	0.781293	1.0808	0.26486
0.726755	0.396442	0.906567	1.03612	1.12217	0.836846	0.935477	0.482035
0.985611	0.979574	2.55621	1.07207	1.04139	0.950019	0.83716	0.989279
0.76327	0.223201	1.00308	0.969965	0.797409	0.917016	1.0837	0.91189
1.32681	0.245724	1.34608	0.965128	1.24527	0.934104	1.10007	0.611925
1.71369	1.03123	6.23481	0.980093	0.872999	1.01945	1.0951	0.788719
1.46279	0.517778	5.36904	1.13344	1.12921	0.927405	0.781313	0.782347
1.26591	0.796106	2.82663	1.14931	0.712052	0.94775	0.832703	0.594649
1.43369	0.137399	7.08803	1.0063	1.39777	0.986786	0.899677	0.72405
1.42402	0.268046	0.924156	1.17647	1.28867	0.727928	0.793257	0.526727
1.19433	0.629104	3.64539	1.17172	0.637169	0.766819	0.796522	0.518687
1.46151	0.378051	3.26049	1.09738	0.689096	0.742828	0.917124	0.760925
0.91784	1.02213	5.84482	1.12041	1.0241	0.728161	0.746091	0.766527
1.22184	0.649252	6.04461	1.15685	1.30694	0.76198	1.02984	0.26637
0.710618	0.171292	1.9501	1.13791	1.27019	1.06411	0.775784	0.154072
0.771717	0.330435	3.9888	1.09608	0.839302	1.02392	0.772225	0.729209
0.384761	0.197233	3.69145	1.05387	1.09669	0.796081	0.788262	0.491286
0.8533	0.780109	5.04249	0.969241	1.31835	1.09751	1.03335	0.400375
0.559708	0.816705	5.46688	0.970877	0.674379	0.711799	1.02368	0.583439
0.94505	0.911007	5.77193	1.03098	0.646343	0.700259	0.999304	0.934799
0.575812	0.212694	2.55017	1.13331	1.4494	0.797578	1.05911	0.435888
1.54144	0.483109	5.26723	1.03142	1.37688	0.856147	1.07685	0.780304
1.41314	0.863979	5.10162	1.04297	0.769699	0.783518	1.05726	0.129807
0.498386	0.258948	1.78681	1.09128	1.32966	0.923309	0.825211	0.881769
1.52948	0.716887	1.49325	1.00455	1.03281	0.785625	0.883015	0.74096
0.681588	0.344096	4.04668	1.09848	1.4986	1.02035	0.807731	0.642975
0.509916	0.746225	7.15212	0.969282	1.07053	0.943442	0.746569	0.137985
1.30397	0.363035	2.98337	1.14879	1.25741	0.826555	0.704053	0.828424
1.72082	1.00733	4.63161	1.04572	0.975385	0.979832	0.778057	0.829037
1.52081	0.292007	2.19873	1.01722	0.975497	0.819213	0.949619	0.397216
1.2475	0.759416	5.74891	1.09188	1.41143	0.741933	0.835557	0.349885
0.826098	0.191394	2.40929	1.10699	0.883695	0.682748	1.03804	0.404486
0.753383	0.50166	4.09779	1.03076	0.770882	0.888506	1.06286	0.664885
0.977681	0.705817	5.39763	1.07106	1.18089	0.745139	1.02883	0.46455
0.857565	0.135693	6.68877	1.09838	1.23604	0.940758	0.976984	0.19529
1.61108	0.569588	7.14908	1.1654	0.765176	1.01632	1.04826	0.0913508
0.365935	0.302443	4.37549	0.999416	0.715966	0.792549	0.907816	0.419335
1.35207	0.430617	1.62536	1.07379	1.00573	0.728156	1.00947	0.809876
0.84009	0.648538	1.69717	1.08483	1.41707	0.97926	0.925785	0.638875
0.792834	1.06068	2.42554	1.15698	1.00962	0.738957	1.08922	0.933813
1.283	0.0881606	6.35098	1.17456	0.86838	1.03344	1.01045	0.933335
1.67307	0.319221	2.40382	0.959496	1.05712	0.731684	1.01185	0.622149
1.63296	0.356325	6.17307	1.0099	1.32339	0.778599	0.794524	0.100782
1.78168	0.258703	2.33142	1.02072	1.07115	1.07856	0.862654	0.560881
0.461263	0.693269	6.94697	1.11201	1.03115	0.869504	1.06941	0.499456
0.542312	0.776494	3.04797	1.18566	1.46599	0.940662	0.812213	0.382014
1.75938	0.593462	2.01554	1.15093	0.73351	0.673639	0.864274	0.16499
0.48606	0.125019	2.3823	1.10408	0.946338	1.06395	0.87979	0.56158
1.33737	0.205054	4.83876	1.03754	1.10644	0.774891	0.993436	0.916459
1.68424	0.744045	3.87791	1.05652	0.896258	0.966656	0.673364	0.878634
0.559738	0.388433	3.05925	1.09769	0.974888	0.749912	0.698061	0.553244
1.62059	0.904968	6.28442	1.04288	1.41317	0.855347	0.976738	0.300707
0.385374	1.01271	4.63159	1.05348	1.21485	0.763258	0.817165	0.363316
0.846694	0.813187	4.39237	0.959729	1.21574	0.913484	1.10651	0.445003
0.69758	0.0768158	6.86573	1.11908	1.46371	1.03075	0.69698	0.187345
1.76366	0.805478	2.61622	1.17814	0.634558	0.770091	1.02437	0.284575
1.56657	0.391457	5.78885	1.19426	0.963813	1.07606	0.949713	0.157944
1.49216	0.863669	5.76548	1.01456	0.623625	0.711192	1.08903	0.991331
1.64325	0.21882	3.253	1.16612	1.40789	1.07293	0.775097	0.619178
1.47158	0.696306	4.51418	1.12527	1.29378	0.900135	0.747161	0.661896
1.55216	0.19477	1.20287	0.980512	1.24835	0.683483	0.794057	0.263202
0.815848	0.882737	1.05543	0.970156	0.749686	0.662919	1.03094	0.237205
1.41821	0.230587	4.26498	1.16563	1.33368	0.989614	0.778934	0.493326
1.30642	0.231497	5.9367	1.18504	1.18403	0.718069	0.924965	0.450597
0.770262	0.203343	6.97892	1.18702	0.994574	0.897139	1.01607	0.179608
0.839103	0.490927	1.56668	0.98907	1.51214	0.734802	0.934536	0.237347
1.6552	0.943607	4.52093	1.13371	1.08449	0.9378	1.10849	0.642228
0.403216	0.556889	3.85167	1.19019	0.680022	0.672951	0.843013	0.535553
1.35194	0.626505	0.772418	1.04601	0.750545	0.824327	0.795128	0.328696
0.655385	0.138174	2.9614	1.07969	1.08062	0.877832	0.799234	0.35786
1.5345	0.500414	1.78392	1.03385	0.926986	0.777301	0.917243	0.084978
0.668903	0.765302	6.03845	0.989328	1.2079	1.03745	0.715109	0.0809418
0.499489	1.04708	2.78702	1.15281	0.754815	0.670369	0.781204	0.557451
1.24215	0.413159	4.24974	1.13571	1.30543	0.804757	0.81275	0.302798
0.50545	0.166389	1.80725	1.1004	1.49277	0.951234	0.804339	0.161973
1.49866	0.31357	4.74411	1.09546	0.680754	0.818345	0.776487	0.661834
1.64704	1.06078	2.46231	1.02092	0.905766	1.08831	0.723316	0.828259
0.80359	0.900409	5.09476	0.9744	1.29443	0.753433	0.682253	0.0816477
0.759413	0.811544	5.33125	1.0626	0.90565	1.03748	0.942065	0.804848
0.366831	0.826265	5.72794	1.09	1.10171	1.05754	0.995425	0.443561
1.06553	1.04088	3.7248	1.11281	1.02424	1.03861	0.717569	0.721545
1.76926	0.947244	1.25649	1.06154	0.670446	1.02148	0.962204	0.155931
1.41134	0.700601	2.2335	1.05785	0.894037	1.07579	0.697129	0.363848
0.801028	0.968597	6.83977	0.9714	1.28849	0.91894	1.04244	0.317423
1.21487	0.873191	1.71793	0.996995	0.919736	1.06203	0.737899	0.258126
1.47383	0.665154	6.25069	1.14465	1.49854	1.07648	1.00453	0.841623
0.516476	0.920587	4.31577	0.994162	1.2079	1.0302	0.77903	0.380015
1.18476	0.208652	7.39706	1.17446	1.31627	0.906695	0.817107	0.106585
1.60053	0.377895	1.21849	1.09921	1.4887	0.874099	1.05468	0.284453
1.34254	0.563956	3.67187	1.1691	1.19517	0.820958	1.00377	0.853186
0.704243	0.448895	1.41016	0.971852	1.42194	0.739045	0.693965	0.849383
0.846746	0.334489	7.16662	1.06958	0.98312	1.06539	1.02958	0.70301
1.13634	0.952215	0.7235	0.985693	1.42165	0.816728	0.927175	0.391025
0.453675	0.360127	5.90805	1.17246	0.652597	0.727144	0.804397	0.0914361
0.943498	0.889802	6.19339	1.18485	1.24147	0.968264	0.719561	0.714071
0.696445	0.235297	6.53929	1.15162	1.36703	0.677552	0.983045	0.34376
1.05568	0.914184	1.26063	1.03775	0.721999	0.740017	0.800284	0.646979
1.50867	0.350105	3.38315	1.02338	1.33786	0.829221	0.82188	0.667244
0.896926	0.0808567	2.44144	0.971282	1.2414	1.00375	0.770357	0.963501
1.09711	0.426251	6.07738	1.16975	0.707021	0.829919	0.977107	0.933669
0.492283	0.440671	3.59605	1.1925	0.669808	0.868384	0.981122	0.31874
1.65585	0.919741	6.82167	1.04544	1.46353	0.663276	0.92956	0.470495
0.653758	0.986843	1.91628	1.11222	0.82272	0.67077	1.08516	0.984297
0.902949	0.310146	2.4679	0.965986	1.51358	1.09251	0.736687	0.256577
1.3004	0.636953	1.6719	1.01369	0.911681	1.00645	0.996789	0.755254
1.44053	0.38182	1.60815	1.12983	1.16941	0.751293	0.712646	0.0971006
0.604385	0.531551	6.54331	1.17807	1.29529	0.906547	1.0265	0.115255
1.09626	0.804456	4.59417	1.09354	1.23636	1.00025	0.934496	0.625378
1.77905	0.730998	4.39329	1.15779	0.849636	0.905626	0.951309	0.188271
1.36801	0.114118	1.66796	1.17883	1.09721	1.02653	0.712019	0.234321
0.472239	0.965786	6.43386	1.01873	0.629601	0.699994	1.04412	0.781686
0.419012	0.781924	4.87922	0.967041	0.867602	0.834563	0.82992	0.825286
1.05879	0.499742	3.05449	1.13016	1.35447	1.01108	0.914335	0.357176
0.995138	0.224357	4.14687	0.9704	1.44726	1.00735	1.00883	0.431131
1.05257	0.471939	3.39678	1.09043	0.657244	1.06358	0.86753	0.640774
0.59413	0.0499076	1.20362	0.972614	1.02371	0.939268	0.73236	0.732729
0.872366	0.604681	2.30713	1.172	1.38397	0.916108	0.787887	0.507263
1.61532	0.622734	1.52234	1.08301	1.29248	0.964734	0.734832	0.4148
1.4205	0.115314	1.93015	1.13037	1.39401	1.05505	1.02511	0.995903
0.95253	0.442213	2.30737	0.992103	1.04519	1.00035	0.911153	0.38692
1.65336	0.562423	3.50084	1.02113	1.05775	0.932487	0.814795	0.459747
0.491867	0.931992	1.02652	1.01933	1.02122	0.872575	0.697972	0.554897
0.61618	0.809964	6.76828	1.14671	1.03626	0.98649	0.688058	0.362072
1.70941	0.807119	7.05145	1.17094	0.723651	0.851923	0.865275	0.666234
0.501213	0.911018	3.9962	1.0712	0.97483	0.695408	0.701218	0.7293
0.911483	0.290167	3.98535	1.10106	0.991636	1.04791	1.00974	0.856118
0.770321	0.392243	2.96542	1.06234	1.07826	0.672	0.776031	0.953218
0.461553	1.02912	6.75036	1.07167	1.16919	0.800892	0.747199	0.397555
0.635154	0.195046	3.17762	0.996624	0.755011	1.07248	0.905976	0.479669
0.95355	0.154412	1.44079	1.0289	0.852357	1.02239	1.05984	0.777466
0.775609	0.972722	5.944	1.10006	1.30813	0.904672	1.00183	0.887321
1.3602	0.166255	3.31555	1.15068	1.42697	1.00197	1.07126	0.809557
0.69959	0.805752	2.31908	1.17993	1.18565	0.911122	0.751076	0.945002
1.72783	0.785725	3.41095	1.09861	0.700728	1.03408	0.713915	0.401952
0.793517	0.173405	1.34152	1.16715	1.36982	0.713538	0.946584	0.416106
0.578451	1.05023	1.58059	1.02778	0.634627	0.846407	1.09224	0.645602
1.15073	0.260737	7.03303	1.06194	0.903189	0.927112	0.9758	0.973765
1.48649	0.303018	7.12783	1.07206	0.957309	0.989933	1.06041	0.723347
0.991246	0.543391	4.5639	1.07934	1.22565	0.771369	0.704075	0.171626
1.77974	0.346723	1.09467	1.08275	0.80138	0.975263	1.04057	0.766492
0.980838	0.777425	2.27256	1.19548	0.649381	0.984602	0.678002	0.330684
0.792059	0.632785	3.06934	1.16521	1.06759	0.970942	0.988599	0.453421
0.7093	0.771862	6.21958	0.989932	0.71725	0.923287	0.79057	0.375047
1.72975	0.151645	0.795985	1.01277	1.36724	0.873303	1.08755	0.360689
0.675544	0.368202	0.981891	1.0711	0.867666	0.769999	0.943592	0.406759
0.922299	0.992686	1.82974	0.988145	1.52218	0.888851	0.877727	0.412624
0.677892	0.956749	5.06135	1.00731	0.655558	0.751019	0.951321	0.895614
0.742892	0.657701	5.61736	1.07109	1.24919	0.816754	1.06473	0.652745
0.954916	0.553969	5.05214	1.13719	1.11748	0.802336	0.816715	0.264425
1.78248	0.888418	3.72737	1.12366	0.917248	0.90199	0.674281	0.697063
1.65861	0.878335	4.3741	0.982977	0.6777	0.857318	0.668668	0.132209
1.14347	0.192698	2.68677	1.0495	1.29316	0.991989	0.86151	0.842573
1.20905	0.663757	5.70466	1.06241	1.29038	0.918576	0.979737	0.931413
0.470207	0.852712	1.96412	1.01776	0.932325	0.869517	0.766847	0.915916
1.18091	0.810038	5.31483	1.10208	1.1113	0.994254	1.06804	0.683454
1.64025	0.0591637	1.92748	1.17301	1.12043	0.890769	0.67313	0.335288
1.01902	0.245753	3.17249	1.08315	0.833377	1.01124	0.751466	0.86194
0.926281	0.440281	4.9032	1.17441	0.857529	1.01325	0.982449	0.295719
0.506373	0.49513	5.94384	1.15879	1.53228	1.0045	1.0062	0.919463
1.28891	0.956104	1.23835	1.02085	1.01795	1.01937	0.756791	0.447925
1.77386	0.994717	6.94779	1.18122	1.29881	1.04792	1.08081	0.298144
1.32582	0.66142	5.91345	1.01753	0.957409	1.04727	0.843119	0.257
0.969254	0.790107	3.96879	1.08392	0.641531	0.806824	0.734598	0.328607
1.29257	0.958207	3.62597	0.978132	0.809428	1.08229	0.978547	0.920272
1.19821	0.416951	3.69951	1.01368	1.53711	1.0948	0.933329	0.723416
1.42151	0.256209	2.75428	1.06916	0.988142	0.886109	0.760579	0.906562
1.27267	0.588155	4.11496	1.16749	0.952112	0.794098	0.820763	0.429757
1.07668	0.991584	4.13019	1.18885	0.696528	0.766403	1.06318	0.191393
1.6972	0.262571	6.19557	1.05366	0.730816	0.674446	0.952616	0.522197
1.22192	1.0473	6.04213	1.17263	1.11802	1.06627	1.10415	0.20351
1.26989	0.47237	5.02906	0.972164	1.46627	0.737072	0.93069	0.436405
1.36094	0.322248	3.24064	1.03284	0.863578	1.08121	0.997209	0.472022
1.58707	0.791899	6.15487	1.16194	1.48997	0.914276	1.07913	0.997946
0.899518	0.592046	4.27863	1.16237	1.1582	1.10338	1.11014	0.173856
1.37446	0.430443	3.05297	1.09752	1.11169	1.07476	0.888737	0.123426
1.10503	0.437855	7.01251	1.01565	1.18235	0.969774	0.856526	0.968167
0.876413	0.2699	6.58808	1.0921	1.34507	1.00098	1.01791	0.273985
0.978108	0.908183	4.39528	1.18746	0.834139	0.77027	1.0453	0.113839
1.33943	0.122096	4.88204	1.10039	0.635608	0.664721	1.10856	0.515282
0.681216	0.417643	4.64357	1.18296	1.37351	0.920151	0.792973	0.310933
1.75572	0.160564	2.09057	1.09363	0.697505	0.877022	0.718416	0.249571
1.75096	0.977738	2.71993	1.00212	1.26794	0.787175	1.01072	0.122579
0.770734	0.0903529	3.86198	1.119	0.990074	0.802864	0.990545	0.642609
0.840619	0.280846	2.24367	1.07243	0.929386	0.927783	0.878697	0.344612
1.78064	0.406176	6.37516	0.987007	1.10915	0.785817	0.70864	0.124474
1.48424	0.954769	2.00322	1.17493	1.2264	0.951551	0.840741	0.204974
1.49275	0.541076	2.21294	1.14589	1.34124	0.855677	0.67753	0.630601
1.26053	0.262027	1.8413	1.08761	1.00251	0.708443	0.8431	0.501722
1.51636	0.372549	2.22466	1.13531	1.15407	1.0415	0.914956	0.797029
0.997276	0.963208	3.62489	1.17743	1.50973	0.684836	0.857115	0.761696
1.54373	0.0562819	2.78627	1.1168	1.23125	0.722464	0.8427	0.799336
0.53809	0.225917	6.90736	1.07605	1.14284	0.67899	0.946542	0.208924
1.09038	0.829505	3.58793	0.99461	1.18931	0.888204	0.897786	0.683688
1.3799	0.227629	1.93626	1.01599	0.83668	0.719392	1.01218	0.955659
0.711638	0.564837	6.78285	1.18987	1.00836	0.754873	0.96414	0.642163
1.117	0.347799	7.28677	1.17309	0.767322	0.727074	0.671331	0.607053
0.903157	0.936746	3.64624	1.1286	0.95125	0.800991	0.833128	0.97096
1.50252	0.886164	1.44023	1.00334	1.47119	1.01598	1.10814	0.652043
1.31552	1.06438	2.42928	1.01937	0.97539	0.812018	1.07028	0.314105
1.76123	0.429863	3.44331	1.07906	0.759724	0.670911	0.93472	0.477798
1.69546	0.565604	4.69642	1.11647	0.969561	0.749531	0.821513	0.988386
1.18039	0.809949	2.45719	1.11583	1.26919	0.864952	0.894818	0.921818
0.471695	0.455651	4.74991	1.17942	1.46828	0.859379	0.820093	0.883766
0.948321	0.996109	5.47934	1.14363	0.73182	0.831897	1.07796	0.176624
0.615493	0.483877	2.18483	1.02627	0.706063	0.824642	1.05784	0.377316
1.77947	0.0920917	1.48262	0.969117	1.4917	0.920491	0.905886	0.952219
1.10055	0.209316	2.68916	1.16366	1.00914	1.07347	1.06486	0.129427
1.62183	0.416456	2.83793	1.18248	0.984872	1.10359	1.09947	0.969255
1.28322	0.108999	3.54728	0.976856	1.3281	0.875023	0.769311	0.493518
1.02322	0.906366	4.11058	1.02624	1.19858	0.761602	0.748947	0.74925
0.493258	0.953754	1.26789	0.972563	0.905507	1.07924	0.807213	0.628088
1.73974	0.10904	2.45902	1.00839	1.22709	0.885666	0.672249	0.332041
1.24302	0.254992	6.08375	1.07171	0.780559	1.01051	1.0153	0.503461
0.580005	0.137982	0.888983	1.08371	0.643397	1.10445	0.822048	0.14332
0.926239	0.631648	6.94421	1.00952	1.48928	0.883415	0.926884	0.274075
1.61786	0.493334	5.608	1.00178	1.21951	0.677579	0.997625	0.812357
1.12716	0.139449	3.98102	1.13394	0.910713	0.695775	0.737216	0.60828
1.13382	0.83762	4.58623	1.08813	1.48196	0.946183	0.78037	0.328156
0.989218	0.795139	2.28941	0.968252	1.32071	1.01134	1.04699	0.812274
0.619636	0.196788	3.78071	0.990678	1.50255	1.00135	0.7419	0.38841
0.713187	0.675104	7.17463	0.977921	1.02549	1.04395	1.04034	0.101681
0.764445	0.860472	4.37273	1.16639	0.950858	0.725073	0.998268	0.085028
1.11359	0.882858	4.19995	1.15955	1.47151	0.907539	0.860948	0.214821
1.15691	0.423849	2.25112	1.07733	1.52371	0.862609	0.862756	0.751694
0.950208	0.872395	3.98297	1.16387	0.812388	0.790804	1.06591	0.255315
1.65097	0.110855	4.89271	1.07815	0.87001	1.08573	0.937738	0.901135
0.793062	0.141419	5.26341	1.09124	1.4991	1.04556	0.906141	0.116552
1.28539	0.867972	3.35443	1.07824	0.744059	0.794091	0.688138	0.388937
0.769688	0.605128	3.16544	1.16127	0.796504	0.77694	0.921375	0.373625
0.721788	0.958979	7.34219	1.01037	1.29844	0.844803	1.00849	0.181336
0.868833	0.239102	0.946319	1.03535	1.52387	0.840552	0.880371	0.179713
1.50845	0.895288	6.65017	1.11747	1.3529	0.763089	1.06698	0.775934
1.12704	0.112847	6.83943	1.0591	1.29811	1.01901	0.948092	0.78212
1.20009	0.659046	6.05124	1.08692	0.753838	1.03681	0.881338	0.459205
0.687345	0.110237	1.35672	1.11691	1.33321	1.03577	0.682721	0.609367
0.50278	0.286542	2.4549	1.08026	0.805374	0.746987	0.788381	0.737431
1.27806	0.272488	2.94952	1.1317	0.955118	0.727086	0.885024	0.368702
1.75734	0.312681	5.2674	1.16149	0.878858	0.919343	0.805038	0.696576
0.502461	0.65829	1.61142	1.17356	0.967239	0.826468	0.854007	0.715715
0.625523	0.755488	5.54672	0.959893	0.699083	0.919503	1.06858	0.0815772
0.370551	0.986425	1.4109	1.06884	0.663749	0.690037	0.969747	0.881998
1.55472	0.715503	5.0926	1.08622	1.10076	0.669937	0.938033	0.484665
1.04477	0.693211	4.01848	1.01445	0.869749	1.07857	1.02551	0.508773
1.02647	0.457565	5.93593	1.0258	1.16589	0.820897	1.06731	0.478603
1.65507	0.412889	5.50506	0.999254	0.647584	0.702477	0.816736	0.957651
0.953068	0.51061	6.77504	0.996129	1.25119	0.971788	1.09978	0.618398
1.13448	0.901867	6.6889	1.0591	1.23793	0.987122	0.716737	0.698736
1.35573	0.445587	2.94148	1.0155	1.18072	0.83243	0.896196	0.674987
0.470072	0.953441	5.3954	1.16562	0.757705	0.910197	1.04106	0.714824
1.08488	0.873931	2.02372	1.02828	0.966236	1.10252	1.10948	0.69232
1.05271	0.884912	0.897872	0.988098	0.672306	0.720213	0.671244	0.272717
1.57983	0.928254	5.7005	1.15423	0.704219	0.874421	1.09872	0.55632
1.23486	0.393478	4.05784	0.99492	1.52294	0.91448	1.09328	0.609691
0.524879	0.113481	3.92255	1.0231	1.19572	0.729558	1.0279	0.796717
1.2241	0.320418	6.78178	1.06183	1.42846	0.934237	0.850157	0.66403
0.591685	0.143268	4.79718	1.18698	0.734456	0.722199	1.06747	0.974674
0.927179	0.731495	4.84968	1.14777	0.807913	0.787822	0.866602	0.520331
1.11765	1.00959	6.47702	1.10283	0.848293	0.924646	0.999364	0.311151
1.60744	0.716248	6.11387	1.09954	0.916199	0.683839	1.03453	0.788711
1.29863	0.472366	4.57409	1.11047	0.754577	0.975346	1.05972	0.382458
1.48232	0.294747	1.92352	1.15072	0.939876	0.834351	0.828858	0.38987
0.537179	0.405926	2.30723	1.1765	0.981799	0.74843	0.800094	0.8994
1.10711	0.760392	6.65921	1.17185	1.18742	0.722775	1.03129	0.106163
1.64211	0.545909	0.885307	1.00055	0.788673	0.768167	0.73396	0.71798
0.512978	0.883002	3.98972	0.997289	1.44347	1.01919	1.10564	0.450834
1.26367	0.384553	1.82259	0.967088	0.899359	1.01162	0.722073	0.529096
0.472637	0.14479	7.27958	1.0393	1.54259	1.09648	0.985328	0.400816
0.944617	0.894578	5.48929	1.13497	1.14712	0.88929	0.706138	0.546564
1.37519	0.482853	4.06087	0.96753	1.11619	0.918939	0.825203	0.911637
0.500603	0.310342	3.86309	1.04165	1.50092	1.03734	0.839163	0.675705
1.51421	0.665006	1.09359	1.14258	1.40825	0.809085	0.836679	0.395776
1.2683	0.635767	5.2825	1.07459	0.668913	1.04037	1.10657	0.929893
1.6401	1.02639	0.977902	0.981523	1.0781	0.822724	0.677707	0.897693
1.24546	0.113598	1.17319	0.983209	1.20741	0.990096	0.994398	0.0908055
0.949439	0.780408	4.20341	1.12703	0.997439	0.827369	0.802509	0.876388
1.28223	0.965977	1.34338	0.982086	1.3199	0.690887	0.764377	0.414706
1.0561	0.247564	6.19908	1.11947	1.29548	0.957636	0.929227	0.927332
0.491079	0.961564	6.19503	0.99917	0.998807	0.838424	0.949296	0.613798
1.2676	0.884255	5.55488	1.14792	0.808124	0.82547	1.01278	0.762034
1.71466	0.726043	1.70102	1.00849	0.731747	0.914101	0.691297	0.994131
1.03768	0.716622	5.13196	1.11338	1.20238	0.985197	1.06541	0.533993
1.21829	0.593501	4.18285	1.05328	0.827971	0.711876	0.753947	0.150754
1.20212	0.199647	7.24117	1.07256	1.323	0.8559	1.05942	0.285735
0.678945	0.674641	5.06052	1.08753	0.692551	0.677536	0.810567	0.766162
1.31205	0.429225	6.07915	1.11541	1.49777	1.07241	0.768197	0.11859
0.580788	0.495106	3.74672	1.00524	1.14677	0.739776	0.866814	0.662486
1.46322	0.658168	3.60264	1.03272	0.839637	0.876925	0.722076	0.889918
0.661504	0.941542	6.2473	1.00843	0.72881	1.08941	0.956194	0.224659
0.598748	0.166994	1.25412	0.970189	1.45841	0.754093	0.671245	0.766815
1.39393	1.05108	1.58865	1.14854	1.51882	1.09936	0.913055	0.766207
0.723127	0.920488	1.85935	1.15404	0.826327	0.916284	1.05841	0.901159
0.589667	0.498026	3.32362	1.1351	0.913714	0.894038	1.02552	0.696529
1.25111	0.894433	6.28813	1.07527	0.686738	0.971004	0.695175	0.711934
0.715354	0.346623	6.09957	1.09419	0.636195	0.750153	0.791143	0.135757
0.732826	0.568492	1.09933	1.0464	1.27709	1.05722	1.04118	0.317993
1.56275	0.812733	3.37962	1.15698	1.51496	0.769924	0.824959	0.634565
0.924887	0.435742	4.23859	1.17223	1.28198	0.709605	0.674982	0.137227
0.506541	0.319812	3.49769	1.11578	1.51222	1.03917	0.90628	0.633812
0.634078	0.316089	5.11348	1.14362	1.14925	0.696734	0.795959	0.314284
0.875815	0.641356	4.91905	0.959814	0.768634	0.773078	1.08596	0.899148
1.60648	0.499565	2.65759	1.16519	1.54113	1.00956	0.821772	0.250132
1.21396	0.502978	3.59765	0.975372	1.22336	0.715918	1.06126	0.311192
0.725876	1.04392	0.796548	1.09492	0.659184	0.740635	0.772309	0.501393
0.869182	0.853514	7.31581	1.09935	1.46395	0.881885	1.08562	0.272016
1.62506	0.26412	1.81748	1.15345	1.01523	0.812012	0.92908	0.516111
1.64362	1.0133	1.40723	1.10444	1.16939	0.743088	0.79575	0.851447
0.997075	0.108691	3.19891	1.08652	0.763	1.06942	0.93278	0.144657
0.741216	0.073521	2.0258	1.08606	0.764903	0.774719	0.966259	0.188061
1.14831	0.261083	3.98828	1.18964	0.619142	0.913033	1.03097	0.623868
0.612639	0.34829	2.97736	0.990206	1.21532	0.928893	0.678558	0.381954
1.58529	0.421209	7.09751	1.09407	1.28128	1.02055	0.704041	0.273052
0.688537	0.91318	6.88685	1.06083	1.04614	1.02999	0.971592	0.195106
0.597293	1.00638	1.04686	0.976071	1.32692	0.924509	0.891035	0.834445
0.395318	0.114026	5.65866	1.02813	0.684315	1.01807	1.10097	0.983659
0.817758	0.465471	2.50369	1.17668	0.905915	0.94548	1.09856	0.747308
1.15024	1.01216	3.53832	0.983324	0.989627	0.76568	0.979207	0.49331
1.53504	0.275694	4.3799	1.10632	1.04289	0.845619	0.709297	0.681274
1.50607	0.097526	7.03765	1.06866	1.46347	0.668999	0.669985	0.123142
0.392012	0.0565217	3.50405	1.18796	0.721793	1.09115	0.744585	0.236313
0.887865	0.272754	7.30901	1.19368	1.06641	0.880318	0.928417	0.364464
1.05981	0.733661	2.72133	1.15598	1.45235	0.803478	0.803296	0.739475
1.02293	0.183197	5.41124	1.07716	0.816975	0.843734	0.695459	0.728716
0.416734	0.765074	5.17728	1.16016	0.762335	0.936851	1.07318	0.0861338
1.23857	0.440375	4.32104	1.16748	0.937035	0.934377	0.677289	0.781155
1.1829	0.417281	5.39109	1.0787	0.984776	1.02841	1.0246	0.834315
0.784013	1.02756	5.17855	1.08463	1.35807	0.811806	1.0311	0.568547
0.979523	0.138185	1.89128	0.998078	1.21902	0.801942	0.942556	0.575024
0.552333	0.309032	1.55394	1.11343	1.13637	0.948566	1.06	0.884879
0.785315	0.468562	7.41689	1.00681	1.12349	0.798074	0.928251	0.594567
1.44482	0.764648	1.84408	1.18266	0.791187	1.03944	0.672392	0.0830195
0.407575	0.809421	0.911736	1.19425	1.0197	0.820583	0.997813	0.624788
0.742143	0.0872308	4.46961	1.17388	0.899931	0.973402	1.02092	0.312872
1.78038	0.843333	6.62795	1.07999	1.44563	1.08139	0.757636	0.714449
0.995637	0.371344	5.19637	1.04015	1.08601	0.845228	0.914477	0.981601
0.575407	0.470396	1.97407	1.15707	0.723488	0.91143	1.04398	0.411829
1.62318	0.138525	3.1754	0.97884	1.02285	1.06839	1.01257	0.278659
0.401972	0.404284	3.79335	0.981395	1.49493	0.938282	0.682739	0.89623
0.522907	0.180726	7.29949	1.10639	1.28629	0.712654	0.715655	0.522381
0.715507	0.358497	1.74503	0.991845	0.951043	0.721918	0.958194	0.448936
1.44239	1.01091	6.45063	1.19245	1.16768	0.921207	0.840863	0.752754
1.64044	0.831933	5.03207	0.978025	1.41966	0.723583	0.889418	0.621344
0.676315	0.883952	3.22491	1.09523	1.52197	0.809523	0.904177	0.691329
1.319	0.165845	1.97737	1.11246	1.27268	0.870898	0.933262	0.628956
1.52684	0.255824	3.57478	1.07391	1.37068	1.06492	0.693741	0.739348
1.71276	0.651493	3.93669	1.16145	1.18132	1.09395	0.798965	0.905624
1.60616	0.0600469	1.50412	1.05068	0.797914	0.748128	0.834823	0.34747
0.919623	0.325449	4.66015	0.974245	0.892757	0.711595	0.76798	0.551289
1.69566	0.720916	2.21472	1.00336	1.05987	1.10347	0.687136	0.868688
0.98128	0.253221	3.28109	1.04936	1.021	0.6987	0.694255	0.555129
0.589318	0.746144	4.61625	1.13644	1.39389	0.687289	1.05627	0.998468
0.799744	0.158225	2.38716	1.00906	1.0932	0.936476	0.99385	0.84408
1.33016	0.503503	2.6472	1.06445	0.747055	0.730995	0.906393	0.672924
1.69151	0.178303	4.8458	1.00604	1.50121	1.08557	0.827668	0.57261
1.71056	0.577476	2.47785	1.02779	1.05702	0.752377	0.941485	0.982744
1.21298	0.310164	6.24099	1.16654	1.37842	0.904248	0.805069	0.783124
1.71268	0.211733	7.30639	1.09908	1.39953	0.963744	0.699415	0.491244
0.934312	0.477809	5.60744	1.00966	0.737085	0.674933	0.948045	0.331185
0.415761	0.617031	3.00686	1.07381	0.631707	0.718167	1.05432	0.153161
0.776894	0.354769	4.62354	1.12672	1.01955	0.78001	0.839913	0.867247
0.402771	0.796818	1.41768	1.0238	1.04292	0.835627	0.740498	0.183358
1.59216	0.394932	6.79246	1.13882	0.97615	0.841744	1.08784	0.227114
0.975066	0.0946053	6.61305	1.08708	0.984421	0.725308	0.881568	0.789731
0.489726	0.464057	6.19647	0.988066	0.653727	0.85797	0.792045	0.392448
0.553988	0.376643	2.44721	0.990185	1.36065	0.71265	1.03687	0.675495
0.702816	0.413369	4.69278	1.07653	0.933909	0.674156	0.847143	0.97665
0.675727	0.104289	0.843835	0.964929	0.791097	1.04822	0.92309	0.779845
1.59677	0.809959	3.55463	1.01194	0.752493	0.797121	0.937505	0.346255
1.44882	0.130225	2.79715	1.04355	1.49372	0.963893	1.07348	0.560965
0.849592	0.346519	1.77922	0.997868	1.08367	0.959949	0.954612	0.444446
0.906829	0.472578	1.89554	1.13883	0.84647	0.737538	0.981945	0.503304
1.20695	0.760434	3.53865	1.1557	0.880819	0.962624	0.776267	0.850161
1.1216	0.28203	1.32654	0.984192	0.646649	0.784538	0.966799	0.685474
0.833651	0.861261	4.72083	1.04095	1.3202	1.02829	0.917446	0.448804
1.57812	0.822446	3.86199	0.961211	0.761204	0.903922	0.970138	0.420454
0.736634	0.395519	5.37658	1.1067	0.719858	0.858167	0.864723	0.569773
1.69134	0.284	5.40309	1.01002	1.4952	0.974553	0.966079	0.805644
0.914049	0.769581	4.99011	0.990007	0.778019	0.906159	0.862359	0.460107
1.33295	0.46229	0.918487	1.16394	0.632156	1.0141	0.802018	0.966326
0.750014	1.00966	1.15543	1.00388	1.52888	1.0703	0.987107	0.95188
0.397082	0.713584	2.84346	0.984296	1.37329	0.766466	0.825857	0.290039
1.70088	0.15428	4.26543	1.07589	1.30207	1.092	1.02918	0.246089
1.11996	0.842778	5.09723	1.13213	1.1049	0.879816	1.06269	0.122803
1.31596	0.758083	3.4359	1.16521	1.49793	0.905151	0.995495	0.554884
1.22505	0.158727	6.21141	1.04578	0.879848	0.745592	0.677882	0.184203
1.42982	0.258905	5.52742	1.09536	1.27666	0.820403	0.856036	0.47143
1.75903	0.997961	7.21206	1.01839	1.32744	0.949272	0.82651	0.288254
1.39667	0.257242	4.26859	1.16751	1.30404	0.740197	1.05256	0.827486
1.58189	0.0903718	2.88079	0.969468	1.47912	0.848869	0.907501	0.43836
1.77406	0.600472	1.40327	1.10087	1.2311	0.89716	0.972313	0.235158
1.44209	0.0536345	4.80453	1.01688	0.915815	0.679104	0.863204	0.31327
0.565773	0.634518	5.93425	1.1623	0.965171	0.995808	0.783978	0.466879
0.823293	0.502633	3.54247	1.1431	0.928516	1.02704	0.992029	0.766168
0.398266	0.909569	1.30362	1.04988	1.13058	0.745105	0.756578	0.304579
1.34936	0.652325	2.48587	1.09209	1.47691	0.680347	0.772331	0.850841
1.7268	0.103348	1.72654	0.97996	0.800729	0.973108	0.807414	0.844583
1.39864	0.748044	2.58369	1.09884	0.697863	0.758095	0.708381	0.497541
1.40965	0.179928	3.65442	1.04922	1.28004	0.837107	0.95722	0.280158
0.606587	1.00613	4.24038	0.972327	1.34002	0.763972	0.913274	0.882083
0.864871	0.0888001	3.77113	1.05638	1.40455	0.716834	0.968889	0.541663
1.17807	0.766198	6.58423	1.07955	1.33083	0.836529	0.772741	0.230499
1.01421	0.827568	4.1792	0.985373	0.713864	0.837922	1.08299	0.795233
1.54818	0.761823	7.04361	0.996908	0.640286	1.01205	0.977912	0.750708
1.52206	0.450417	4.98458	1.15783	1.29162	0.785649	0.853952	0.0910176
0.819931	0.957354	7.13832	1.14551	1.28631	0.836027	0.670535	0.650045
1.01669	0.52663	2.31245	1.05207	0.850101	0.857294	1.02397	0.149406
1.31994	0.674862	5.24313	1.15344	1.04021	0.722579	0.818149	0.635915
1.20747	0.182062	2.63793	1.15182	0.929445	0.917993	0.730288	0.208768
0.549125	0.898123	5.21409	1.13199	1.04311	0.849752	0.941704	0.416447
0.384988	0.503277	5.37114	1.08738	0.647208	0.735789	0.762778	0.20237
0.535869	0.985933	1.14995	0.965432	1.34	1.06165	0.862112	0.949459
0.676109	0.832212	2.40724	1.05992	1.35067	0.905506	1.08914	0.353935
0.998768	0.267801	2.20027	1.14503	0.724585	0.826414	0.923448	0.444946
1.12076	0.192792	5.18734	1.07908	1.31769	0.95713	1.04599	0.0952247
1.77199	0.164012	6.37572	1.10489	0.712115	1.07421	0.893953	0.601457
1.38192	0.277577	3.0108	1.069	0.62959	0.750025	0.863453	0.553989
1.75722	0.274723	5.94581	1.10358	1.1959	0.685286	0.741742	0.906485
0.433911	0.27477	5.23781	1.12206	1.51817	0.980088	0.934399	0.931873
1.26696	0.503561	0.737507	1.01782	0.921492	0.675749	0.700164	0.573605
1.72912	0.363965	4.74538	1.08535	1.08744	0.995455	0.991204	0.726755
0.742747	0.880801	3.29558	1.06382	0.721301	0.709956	0.716135	0.853627
1.71344	0.646088	6.85763	1.10235	1.50508	0.783711	0.883047	0.158139
1.64605	0.934661	0.700055	1.19077	0.955679	1.10167	0.839875	0.508722
0.635212	0.796711	3.80495	1.00753	0.862063	0.873297	1.03058	0.869094
1.40565	0.762789	3.5485	1.12622	0.62681	0.682327	0.916251	0.464157
0.606945	0.917517	3.79463	1.05683	0.781712	0.678138	0.757556	0.337686
0.507344	0.185298	5.87608	1.13527	1.12335	0.828324	0.846399	0.819898
0.805875	0.179789	2.86279	1.11769	0.70202	1.01493	0.695058	0.261475
0.85538	0.514109	5.97421	1.00164	0.827643	0.736666	1.01464	0.82056
0.927089	0.343429	3.8649	1.07358	0.873498	0.826224	0.805144	0.867946
0.762739	0.73105	0.933018	1.16238	1.0437	0.806837	0.978814	0.533555
0.805588	0.284641	1.87608	1.0702	0.734355	0.884926	1.07337	0.509427
1.38326	0.26163	5.55029	1.05802	0.804284	0.856695	0.979431	0.494393
1.70664	0.669049	3.87923	1.11727	0.841167	0.95062	0.944067	0.315301
0.482555	0.671536	1.72024	1.10368	1.14193	0.839251	0.811312	0.866231
0.756478	1.06051	2.98834	1.19473	1.3955	0.888871	1.08192	0.57722
1.2088	1.05518	4.7805	1.04651	0.875675	0.822771	0.755464	0.651855
1.54062	0.783872	1.9829	1.16188	1.37146	1.05166	0.775917	0.525674
1.4745	0.891154	5.66249	1.14776	1.34126	0.97762	0.821755	0.432597
1.1532	0.420727	2.32687	1.00313	1.10112	1.05197	0.894093	0.368902
0.408966	0.197638	6.86728	1.04403	0.987929	0.707819	1.05925	0.762887
1.31339	0.844497	2.5033	0.98285	1.52433	0.81744	0.710015	0.931584
1.56998	0.706224	5.84471	1.18142	0.669243	1.09754	1.10893	0.386555
0.450664	1.05692	1.96215	0.976024	0.863679	0.764273	1.08249	0.455126
0.872522	0.836921	2.62739	1.04523	1.4132	0.686978	0.790282	0.393383
0.725787	1.03553	1.30557	1.15147	1.14339	0.808243	1.02345	0.365324
0.975138	0.19743	4.57064	0.977898	1.33326	0.980631	1.00363	0.8514
0.794387	0.77901	5.29187	1.02671	0.642976	0.665692	0.809555	0.124437
1.73798	0.341369	4.3713	1.12762	1.48999	0.902776	0.838171	0.534721
0.542761	0.662134	3.55779	1.10242	0.935704	0.739904	0.792053	0.120045
0.667766	0.524989	5.0299	1.19299	0.903398	1.0784	0.784492	0.434285
1.63342	0.627137	5.05127	1.13191	0.904595	0.706463	1.00158	0.983935
1.24529	0.979534	5.26261	1.12903	1.36457	0.673973	0.859901	0.662126
0.925946	0.472634	4.97164	1.11744	0.860886	1.07107	0.897334	0.506034
0.865842	0.139418	7.05406	1.10035	1.05614	1.04651	0.793081	0.799542
1.28082	0.829227	2.0986	1.01192	1.33444	0.797485	0.841677	0.399237
1.40442	0.42739	5.46632	1.00224	1.49519	0.746809	0.7218	0.584404
1.40243	0.545692	2.28232	0.970199	0.87054	1.03203	0.718215	0.230474
1.72597	0.346846	1.49594	1.10598	0.827749	0.744697	0.968127	0.371606
0.422792	0.671395	4.77993	1.07545	1.26233	1.07765	0.80916	0.874506
0.963373	0.912259	3.72208	1.10309	1.19482	0.748739	0.871664	0.105835
0.370025	0.698245	3.77988	1.17081	0.819798	1.08342	0.870911	0.255109
1.36258	0.555217	5.14771	1.16558	1.22389	0.720597	0.970022	0.668873
1.4727	0.985929	5.87692	1.17819	1.22201	0.901707	1.02169	0.635294
1.16406	0.402054	3.04954	1.05421	0.84358	0.823962	0.766215	0.33201
0.390422	0.0716213	5.14814	0.982377	1.14909	0.836038	0.772909	0.862443
0.367948	0.0982876	3.49338	1.12736	1.01659	0.828822	0.68035	0.592585
1.76996	0.858384	6.35914	1.18017	0.879824	0.972471	0.876667	0.264046
0.64521	1.03599	6.29848	1.00117	0.786925	0.796798	0.801825	0.503854
1.53334	0.802994	2.41835	1.09826	1.11653	0.968212	1.08493	0.301205
0.872786	0.332536	4.82137	1.18486	1.51987	1.07197	1.0233	0.736271
1.01608	0.774965	4.61129	1.10996	1.53559	0.902689	0.830069	0.744752
0.51435	0.148901	4.3319	1.16735	0.892491	0.917978	0.71876	0.566916
1.47323	0.978145	6.54768	0.96472	1.23145	0.766359	0.775227	0.9864
1.00492	0.846713	2.47447	0.978921	1.15268	1.03634	1.00759	0.408715
0.781575	0.203483	2.83319	1.13444	1.29298	0.778202	0.997517	0.645205
0.869143	0.477171	1.49471	1.15352	0.984402	1.02342	0.896857	0.109105
1.04634	1.01968	7.01808	1.02504	1.15708	0.772388	0.855301	0.757393
0.973178	0.241774	5.03737	0.998303	1.0616	0.740984	0.987809	0.860325
1.35546	0.32708	3.91946	0.983761	1.20003	0.980329	0.763016	0.659727
1.32152	0.103834	4.9954	1.19039	0.638634	0.868147	0.75923	0.368886
0.366959	0.200043	4.35867	0.968334	0.827638	0.847766	0.97134	0.690741
0.469985	0.131029	5.04921	1.16819	1.18058	0.927309	1.09944	0.848248
1.01518	0.772357	4.35308	1.18592	1.23662	0.933121	0.862345	0.347699
1.46791	0.120348	5.54551	1.04244	0.865086	0.77789	1.03115	0.525328
1.52395	0.58192	4.2091	1.02279	1.32858	1.08141	0.900373	0.798807
1.25913	0.840104	7.3807	1.18594	0.699182	0.731413	0.952772	0.497811
0.878394	0.121846	2.16417	1.16839	1.2803	1.07649	0.917041	0.574919
1.625	0.721367	1.40441	1.05904	0.762982	0.953395	0.874579	0.733182
0.71561	0.491177	1.43066	1.1117	1.32216	0.855253	0.753037	0.504164
0.451599	0.449826	1.12033	0.974558	1.2756	0.841975	1.01148	0.86792
1.39593	0.663477	3.41544	1.05867	0.734722	0.765018	0.951584	0.134085
1.45257	1.06183	3.7102	1.06416	1.43755	0.705221	1.02647	0.375781
1.64047	0.179075	3.15453	0.988356	0.783718	1.08926	0.827626	0.47221
1.45261	0.250421	5.83128	1.05301	1.38121	1.05512	0.803425	0.632731
1.70983	0.951499	4.91853	1.09532	1.3077	1.04565	0.974019	0.812333
1.12248	0.110335	5.88833	1.09298	0.925412	0.815997	0.885279	0.842111
1.72826	0.133815	6.97113	1.03099	1.17384	1.07656	0.991206	0.986033
1.75455	0.644617	7.2396	1.01595	1.18523	1.08455	0.73044	0.695271
1.103	0.0877227	1.98481	1.06121	1.38114	1.10172	0.792854	0.326418
1.5648	0.154411	1.62704	1.08608	0.747805	0.877793	0.694291	0.178434
1.64004	0.454883	5.37872	1.09742	1.25739	0.791938	0.939031	0.752488
1.68747	0.595706	1.32379	1.10744	0.916856	0.945377	0.760623	0.683974
1.01091	0.268602	4.22868	1.12854	0.637336	0.821014	0.729212	0.496552
1.44166	0.44117	4.26193	1.07725	1.26357	0.872699	0.767086	0.219013
1.69828	0.977941	6.48844	1.02472	1.031	0.718937	0.752285	0.966736
1.51529	0.41725	3.95574	1.04519	1.35765	0.715399	1.00445	0.816616
1.68627	0.599766	3.34057	1.03168	1.5083	0.813681	1.09468	0.48151
0.995653	0.235005	5.21156	1.08041	0.964845	0.933597	0.755284	0.551796
1.54841	0.396282	5.68154	1.00645	0.899572	1.00261	0.902145	0.0893668
1.76826	0.914411	4.19266	0.979621	0.717552	0.994299	0.675416	0.207345
0.885199	1.02932	3.03268	1.14553	1.21039	1.02552	0.859793	0.715521
0.601096	0.594655	1.7019	1.0762	1.45726	0.75357	0.938029	0.217909
1.53309	0.951349	4.63716	1.09153	0.871382	1.01171	0.762866	0.73838
1.1958	0.811182	2.45675	1.05238	1.31999	0.985001	1.05422	0.547298
1.73087	0.191212	0.991518	1.19245	0.893527	1.01661	1.0608	0.171156
1.0559	0.0538528	5.77359	1.12591	1.03307	0.821104	0.851689	0.593505
0.719318	0.853406	2.32644	1.0235	1.29845	1.08738	1.02142	0.308268
1.32603	0.5716	3.67002	0.960147	0.971592	1.09241	0.793567	0.783622
1.66356	0.284003	5.3217	1.11491	1.0788	0.956416	1.08831	0.840277
1.23868	0.764342	3.11019	1.07283	1.19291	0.758338	0.728295	0.276856
0.817855	0.710596	5.64844	1.16978	1.46881	1.02455	0.81193	0.457056
1.05787	0.931571	3.34899	0.980061	0.672426	0.937774	0.786251	0.436929
0.939222	0.40266	5.29222	1.18437	1.08202	0.718271	0.943312	0.764427
0.477057	0.385247	5.43109	0.980326	1.17246	0.88816	1.01386	0.524813
1.2028	0.347765	3.66936	1.09301	1.37694	1.07283	0.72497	0.350281
1.61288	0.0627349	0.82408	1.03186	1.53317	0.776135	1.10445	0.584501
1.14758	0.333448	2.91924	0.985246	1.03507	1.07501	0.944215	0.191827
0.784959	0.921067	3.54824	0.960765	1.33436	0.953285	0.925826	0.846888
1.63858	0.20276	2.51144	0.979669	1.50577	1.08984	0.710735	0.319254
1.49187	0.610734	2.01863	1.13607	1.39437	0.808532	0.784551	0.325505
1.46545	0.111175	6.22312	0.970919	0.984788	0.982279	0.887154	0.717787
1.21281	0.909271	3.58601	1.00317	0.810357	0.963003	0.892184	0.404727
1.15317	1.02776	6.66769	1.03855	0.811415	0.697421	0.839562	0.23626
0.785297	0.355215	3.32527	0.994789	0.828892	0.914769	1.04134	0.35284
1.13951	0.286216	5.86904	0.968258	0.950585	0.987605	0.828688	0.389679
1.77404	0.999608	3.36302	1.03096	0.832576	0.948174	0.893096	0.870053
1.04773	0.905133	6.13423	0.985074	1.51756	0.938237	0.968183	0.511188
1.33539	0.841754	5.77456	1.17846	1.37643	0.876203	0.801536	0.130154
1.04288	0.565101	3.23247	1.14584	0.832918	0.884993	1.05204	0.498754
1.4236	0.64117	2.14628	0.980562	1.45335	0.922326	0.914711	0.530854
0.659175	0.645257	6.01236	1.16528	1.41803	0.698091	1.00838	0.402056
0.712124	0.476602	7.08185	1.08374	1.0062	0.971398	0.944916	0.827676
0.496913	0.895925	2.89708	1.05033	1.41105	0.794695	0.944788	0.449045
1.36953	0.206967	5.21043	1.07627	0.80246	0.893476	0.669458	0.101341
1.57964	0.160323	3.64473	1.01631	1.46065	0.97229	0.672395	0.822062
1.48433	0.580989	6.30241	1.09598	0.971951	0.779945	0.938844	0.122261
1.41835	0.611062	5.86729	1.1607	1.29148	0.908798	0.692673	0.187115
0.50646	0.215582	1.81805	0.985729	0.856072	0.673562	0.774169	0.215323
1.10125	0.201003	6.4941	1.15062	0.714708	0.831179	0.716004	0.178718
1.56662	0.110423	7.35491	1.13176	1.14983	0.816147	0.679041	0.290207
1.5623	0.488789	4.15477	0.99636	0.849243	0.865243	0.764688	0.430891
0.896782	0.547066	6.6442	1.11437	1.17958	0.827782	0.812868	0.677521
0.745851	0.0545235	4.65018	0.972718	1.02061	0.833553	0.810338	0.180676
0.536148	0.314903	1.73391	1.03221	0.807323	0.735179	0.992203	0.231962
1.34479	0.397377	2.03754	1.04303	1.42228	0.87393	0.798443	0.150532
1.15019	0.0628561	3.43143	0.966317	0.795212	1.07986	1.1082	0.824962
0.369249	0.761495	5.73167	1.05275	0.955445	0.74807	0.838561	0.483948
0.951474	0.912339	6.24912	0.99413	0.749794	1.08267	1.00516	0.242427
0.984455	0.47665	6.00937	0.997158	1.40011	0.792794	1.05015	0.67081
1.47766	0.873464	2.83622	1.17376	1.22675	1.03976	0.929168	0.193448
1.54285	1.05532	4.28697	1.13626	0.72441	0.779975	0.800793	0.806547
1.19944	0.489471	1.29774	1.08062	1.44486	0.95595	0.828408	0.717228
0.560106	1.02713	1.44417	1.18422	1.1765	0.707431	0.81972	0.794281
1.20473	0.491559	1.60966	1.13046	0.783537	0.732164	0.680266	0.335986
1.39456	0.260023	5.26016	0.998061	1.1689	0.875068	1.02526	0.435173
0.969115	0.254926	4.02523	1.00304	1.16904	0.90334	0.774135	0.104317
0.658274	0.817542	1.9692	1.00717	0.782638	0.750708	0.821626	0.528756
0.736263	1.00897	4.02408	0.968924	1.53677	1.02699	0.676382	0.469848
1.77598	0.923766	1.68582	1.18028	1.19347	0.980283	0.906932	0.595918
1.04394	0.462554	1.06233	0.981412	1.37685	0.828955	0.703885	0.455502
1.53964	1.01616	6.41826	1.18707	0.652231	0.785562	1.09125	0.617792
1.21891	0.526117	4.4653	0.959389	1.02945	1.02605	0.930734	0.395673
1.52549	0.768053	6.94929	1.10271	1.4828	0.938921	0.906008	0.463046
1.72221	0.547882	5.38141	1.18764	1.25018	0.822842	0.832207	0.358146
1.28625	0.420831	4.61494	1.12246	0.764246	0.844322	0.87921	0.923627
1.25378	0.673028	6.18056	1.1819	1.22108	1.08688	0.975731	0.950117
1.2808	0.713341	6.60875	1.0768	0.869602	0.791648	0.730038	0.886955
0.445904	0.26667	7.34844	1.10213	1.39814	0.906959	0.92623	0.369686
1.69742	0.617049	0.695824	1.13691	0.772741	0.949516	1.09073	0.951712
1.64102	1.02116	6.51738	1.07522	1.20344	1.00734	1.04297	0.536101
1.3498	0.947421	4.81535	0.966057	0.847334	1.08066	1.0804	0.372634
0.80058	1.03643	7.35543	0.974582	0.68879	0.69398	0.816292	0.793424
0.847922	0.691344	4.244	1.16947	0.731654	0.77977	0.882978	0.768588
0.466042	0.461751	3.91987	1.04436	1.21625	0.760948	0.730457	0.0966303
1.09977	0.500255	6.08599	1.04724	1.29899	0.731983	0.760339	0.84054
1.22682	0.0560956	2.22587	0.988697	1.12707	0.762674	0.886309	0.773444
1.39594	0.389502	4.04487	1.13872	0.712435	0.804054	1.02375	0.352285
0.357248	0.831342	6.75574	0.997228	1.49668	0.82937	0.878296	0.125235
0.599666	0.705879	4.56022	1.04106	0.93996	1.10277	0.838431	0.739032
1.01899	0.504547	6.38101	1.0201	1.38165	0.70369	0.793054	0.814632
0.874075	1.00487	5.66393	1.07326	1.19811	0.95785	1.09513	0.961419
1.71724	1.04381	4.63645	1.11159	0.78872	0.736051	0.6929	0.8001
1.68885	0.54943	2.35302	1.0842	0.652956	1.08526	0.966644	0.175788
1.72581	0.49811	5.1778	1.1797	1.13541	1.01643	1.107	0.535519
0.652198	0.859913	1.25421	1.02173	0.739817	0.813207	0.742539	0.728991
0.585287	0.171649	4.9055	1.10444	0.994606	0.791556	1.11018	0.789838
1.17394	0.890105	5.14097	1.1311	1.52123	1.0077	0.825788	0.405763
1.20417	0.807702	5.6041	1.00826	0.839172	0.788277	0.900365	0.767728
1.35516	0.645623	6.68775	1.05325	0.781145	0.962774	0.709639	0.888458
0.794019	0.357134	7.30396	1.15404	1.10573	0.822995	0.989448	0.533476
0.919788	0.643859	5.86846	1.10407	1.46468	0.850818	0.986921	0.207661
0.838408	0.63348	4.60589	1.07872	0.683507	0.80751	0.937289	0.100788
0.541419	0.259036	6.94057	1.0879	1.11802	0.764293	0.841726	0.464135
0.481338	0.107221	4.59676	1.07572	0.69362	0.915647	0.736842	0.555807
1.14135	0.282477	0.806616	1.15818	0.673121	0.945158	0.891844	0.416744
0.811047	1.05441	1.50579	1.06042	0.915136	0.984568	0.818439	0.741095
1.77535	0.868789	6.49901	1.09919	0.769171	0.807751	1.06989	0.139305
1.39081	0.0928737	3.952	1.18317	0.830767	1.05168	0.897051	0.69753
1.17443	0.60047	6.37884	1.03552	0.78539	0.735749	1.03509	0.571661
1.38175	0.318215	2.10176	0.98893	1.43006	0.782589	0.754284	0.482883
1.75223	0.566643	4.40965	1.10444	1.52558	0.831964	1.09892	0.542607
0.967129	0.640834	4.93191	1.10931	0.652633	1.06112	0.955638	0.243523
1.66145	0.0955115	0.907632	1.05185	1.3571	0.90322	0.969991	0.103463
1.63902	0.939352	4.8298	1.00313	1.39803	0.730363	1.05779	0.500352
1.55033	0.541064	3.13162	1.00076	1.05078	0.947914	0.737177	0.249424
0.425655	0.246575	1.0257	1.15171	1.35524	0.984075	0.889675	0.621373
0.870401	1.0466	3.98749	1.14331	1.45959	0.732719	1.04757	0.795152
0.779648	0.96661	1.98805	1.1027	0.837014	1.05208	0.734482	0.342557
1.25589	0.687284	1.52076	1.03254	1.29158	0.943551	0.753292	0.855482
0.551691	0.424189	2.07544	1.10478	1.5072	1.0339	0.774353	0.613333
0.891494	0.992757	1.67847	1.06617	0.92387	0.878559	0.879948	0.343448
1.59255	0.96242	1.96491	1.10215	0.794113	1.08916	1.04358	0.637373
0.714677	0.102089	0.979391	1.10887	0.770304	0.936108	1.04011	0.603985
0.399294	0.138734	4.96768	1.13641	0.968198	0.869517	0.840744	0.121713
1.78493	0.291712	2.58949	0.969766	1.32049	0.724752	0.862743	0.51769
1.22163	0.389048	4.31748	1.06655	1.45125	1.00621	0.742895	0.231248
0.705993	0.917474	5.37129	1.18618	0.654348	0.960913	0.847724	0.883958
0.983136	0.0645032	4.05174	1.0549	1.39065	0.746602	0.944899	0.978288
1.40728	0.311881	4.29866	1.07487	1.14662	1.03872	1.09699	0.174803
1.15427	0.782261	3.68873	1.05829	1.05752	0.919704	0.949788	0.48085
0.983342	0.139135	1.52647	1.06347	1.24677	1.08451	1.05274	0.533536
1.21935	0.925317	3.99279	1.17816	0.763319	0.885642	0.726698	0.560731
0.615713	0.218571	6.43364	1.03203	0.85822	1.05147	0.951695	0.526579
1.51255	0.508151	6.57451	1.09124	1.17616	0.973191	0.762668	0.427727
1.52723	0.337609	2.5116	0.977666	1.13031	1.08473	0.928586	0.43471
1.05319	0.605895	2.09541	1.18414	0.973267	0.842203	0.963302	0.999244
1.43579	1.03655	4.49505	0.988054	1.11128	1.04221	1.06424	0.115049
0.934818	0.200412	5.0021	1.04828	1.11692	0.767931	0.672143	0.556754
1.39382	0.931733	3.49923	1.17726	0.651975	1.09568	0.849182	0.941369
0.577155	0.545608	2.07868	1.18149	1.38789	1.0494	0.736951	0.7903
1.08439	0.649774	7.07263	1.12806	0.843117	0.926105	1.08364	0.212492
1.31148	0.0526246	1.24471	1.07444	0.886269	0.739549	1.04213	0.305771
0.575108	0.542696	1.40381	1.0432	1.49018	0.990892	0.867962	0.2109
0.446709	0.792619	1.64835	1.17789	1.0389	0.69629	1.02863	0.80682
0.838736	0.594955	1.81271	1.10039	1.11784	1.04818	0.828409	0.315499
0.994206	1.05187	4.87184	1.0274	1.20849	1.06964	0.889358	0.430321
1.4395	0.558954	4.55382	1.10007	0.976665	0.73822	0.894338	0.250503
0.543619	0.0997196	1.04283	1.09199	1.1336	0.990569	1.0578	0.241147
1.64502	0.161454	6.96001	1.07762	0.964501	1.00125	0.874657	0.780055
0.671912	0.528377	5.59676	1.06846	0.721082	0.68586	0.980119	0.560672
0.89793	0.217009	5.65855	1.08063	1.11564	0.964959	0.997644	0.307419
0.96108	0.512168	1.11907	1.07036	0.660653	0.784873	0.69825	0.444699
1.74669	0.676164	6.48373	1.09252	1.24554	0.965682	0.749618	0.318804
0.610023	0.166048	6.98157	1.11589	1.07783	0.961562	0.98911	0.22054
1.61754	0.133105	7.31807	1.06885	0.950579	0.731911	1.04255	0.137438
1.14465	0.0685019	6.47363	1.04712	0.68626	0.814803	0.906887	0.539096
0.816417	0.137836	5.97972	0.999346	1.10487	0.817376	0.692043	0.344358
1.64264	0.470095	4.14773	1.1774	0.969132	0.765119	0.975702	0.311562
1.13159	0.498452	1.88771	1.00615	1.33589	1.10297	0.850628	0.397048
1.01841	0.919432	3.37512	1.02426	1.25474	0.682067	0.718364	0.956229
1.51139	0.293657	1.59377	1.01584	0.987151	0.754553	1.10901	0.475388
0.872597	0.906357	0.900218	1.145	1.05728	0.812175	0.856383	0.228145
1.74429	0.430166	7.01345	1.09244	0.925003	1.01668	0.993361	0.733462
1.15074	0.0685061	2.72033	1.18512	0.856891	0.867636	0.980607	0.0963019
1.45689	0.807527	2.68148	1.04716	1.52214	0.955147	0.760939	0.135286
1.32874	0.216315	2.93322	0.972054	0.837735	1.03404	1.06609	0.876264
0.650285	0.0694588	3.83604	1.10725	1.50958	1.04058	0.866734	0.262365
1.54946	0.644118	5.05518	1.06942	1.13572	0.871311	1.03016	0.286686
1.59352	0.861377	0.862113	1.13576	1.23701	0.732166	0.762167	0.185089
0.416458	0.741958	6.36101	1.17258	0.970699	0.938246	0.826969	0.829664
1.23456	0.352183	4.45503	1.15803	0.887266	1.07203	0.709963	0.981785
0.747543	0.593037	6.44106	1.03785	0.875494	0.91934	0.955322	0.280826
1.42387	0.226751	3.0338	1.02974	1.0326	0.694249	1.03665	0.906237
1.0541	0.590164	3.69441	1.01284	1.0154	0.836508	0.995837	0.238875
1.48911	0.264809	1.05738	0.963401	1.17177	0.828085	0.735592	0.834442
1.10638	0.744791	1.88438	1.1716	1.29239	0.983185	0.885371	0.317567
1.21073	0.443704	5.15352	1.1315	0.751566	0.80542	1.04813	0.748383
0.671472	0.282539	2.91904	1.02476	1.51776	0.938879	0.784086	0.20295
0.87717	0.633742	6.73981	1.12241	0.653429	0.797179	1.07726	0.472167
0.781774	0.182096	1.48758	0.983699	1.44536	0.693795	0.69954	0.552793
1.57374	0.338707	7.34512	1.18384	0.786425	0.909088	1.05411	0.244159
1.74813	0.126833	4.3268	1.02888	1.37096	0.964404	0.803688	0.200104
1.24803	0.444906	5.45041	1.03052	1.18758	1.03607	0.938316	0.533355
1.63183	0.933929	7.41966	1.07796	0.873924	0.839619	0.934371	0.529851
1.75843	0.67094	2.62976	1.16448	0.904999	0.848674	0.942807	0.715906
1.2814	0.421946	3.48236	1.19052	1.12248	0.696968	1.06594	0.929029
1.49831	0.704906	3.82104	1.01068	1.441	1.02496	1.06977	0.392263
0.935535	0.676363	5.83433	1.19519	0.904914	0.752658	0.895689	0.525712
1.04623	0.392403	6.19945	1.1194	1.07352	0.690734	0.896312	0.86154
0.448418	0.217442	1.36688	1.02734	1.52074	0.906488	0.964211	0.363172
1.50418	1.00965	1.89117	1.17868	1.32093	0.904473	1.01063	0.926322
0.858673	0.567501	3.11293	0.966319	0.802266	1.0514	0.679995	0.790318
1.57039	1.01853	1.07397	0.981349	1.53877	0.689636	0.99972	0.105029
1.77401	0.526788	4.205	0.998241	1.17842	0.94186	1.06728	0.263253
1.04903	0.997375	2.95283	1.08324	0.809259	0.906566	1.0619	0.827929
0.866235	0.853877	1.8747	1.09109	0.980154	1.02626	0.832592	0.208372
0.434816	0.551559	2.09868	1.19396	1.43282	1.0861	1.06331	0.147124
1.66297	0.0630764	6.78469	1.05133	1.42707	1.0909	1.04203	0.184153
1.36424	0.293333	5.23821	1.03587	1.36955	0.668064	0.940892	0.993616
0.982977	0.49424	3.84546	0.995503	1.33412	0.666935	1.03626	0.769898
1.74016	0.951716	6.83166	0.995802	0.800356	1.10472	1.04585	0.587948
1.39117	0.97737	1.39239	1.04395	1.4262	1.06742	0.73928	0.329719
1.29543	0.68306	5.71041	1.12758	1.12663	0.793262	0.731859	0.175699
1.09253	0.526085	5.64795	1.01222	1.25925	0.767258	0.816614	0.795408
1.61008	0.886842	4.47407	0.991636	0.85463	0.718243	0.829481	0.674575
0.443106	0.41777	1.93208	1.13587	1.24148	0.943955	1.02945	0.545317
1.03068	0.726867	4.712	1.17835	1.45298	0.987612	0.89773	0.880017
0.801452	0.403182	2.71111	1.19478	1.0903	1.01401	0.845206	0.671561
0.635276	0.174978	1.59506	1.0951	1.53657	0.731858	0.678958	0.481433
0.572928	0.523255	2.12328	1.11096	1.0153	0.762513	0.881184	0.655174
1.64489	0.0899057	6.71595	1.09139	0.843986	0.878152	0.845174	0.371462
0.458083	0.604865	1.17324	1.17216	1.40419	0.665948	0.895369	0.10565
1.72627	1.02777	2.32443	0.963998	0.995992	1.0398	0.866405	0.426916
1.35699	0.236799	1.05412	1.044	1.08172	0.9662	0.690347	0.633709
0.3743	0.0918923	3.66544	0.993566	1.23872	0.942201	0.854589	0.44059
0.364115	0.502128	0.781714	1.06156	1.21313	0.861621	0.727422	0.226844
1.57613	0.451409	6.7311	1.11071	1.36962	1.06378	0.693382	0.157887
1.0247	1.03526	2.01597	0.959567	1.19549	0.991297	0.838512	0.0890201
1.55246	0.729504	1.32076	1.07943	1.50721	0.725811	0.693441	0.723354
0.672321	0.791324	2.76112	1.05032	1.07638	0.756818	0.858263	0.790532
1.50852	0.160632	3.76193	1.06495	1.53188	1.06105	0.95506	0.431799
0.712256	0.552261	1.37662	0.988947	0.76189	0.740794	0.827119	0.469436
1.78325	0.989779	7.39205	1.01844	1.32395	0.959972	0.933791	0.674915
1.697	0.732336	2.92755	1.0772	0.70987	1.10145	0.709605	0.968298
1.14851	0.479483	2.69368	1.02284	0.994023	0.841938	0.775178	0.735376
1.661	0.373236	1.10992	1.07273	1.35038	1.00066	0.847349	0.372049
1.26499	1.05722	2.69972	1.00959	1.03893	1.08403	0.78396	0.79567
1.47157	0.815954	1.00429	1.10962	0.635924	0.725327	0.722541	0.750068
1.16745	0.380075	4.09423	1.11108	1.40901	0.782941	0.716212	0.396135
0.631088	0.433572	5.81729	1.19538	0.759699	1.10201	1.00847	0.247983
1.65178	0.626917	4.93989	1.02353	0.871427	1.07718	0.838544	0.554989
1.09265	0.793542	1.29735	0.97218	0.624355	0.814092	1.01642	0.871117
1.78425	0.465852	1.23657	1.02416	1.53381	0.849668	0.73866	0.747717
0.896184	0.672893	5.92373	1.18135	1.20055	0.712191	1.06189	0.942019
0.651589	1.03712	6.78456	1.08997	1.46053	0.986152	1.01332	0.814313
1.39992	0.919375	4.285	1.0889	0.710283	1.07565	0.682685	0.708952
0.804908	0.440382	1.427	1.13807	1.01511	0.987346	0.929698	0.103153
0.525116	0.326783	6.25064	1.10087	1.44332	0.773326	0.699175	0.526608
1.62658	0.897322	2.96797	1.12717	1.36215	0.797655	0.89371	0.713884
1.34732	0.549495	2.67097	1.0112	0.623682	0.820305	0.951834	0.80627
1.69986	0.527642	5.71557	1.0589	0.769058	0.881587	0.90756	0.186691
0.953096	0.196799	0.761881	1.02648	0.662405	0.921889	0.835986	0.271223
1.52253	0.151115	1.0184	1.17993	1.44855	0.937886	0.726376	0.651591
1.50692	0.357107	5.1879	1.14239	0.657629	0.692588	0.856103	0.129247
0.872006	1.04876	4.75411	1.19047	0.910761	1.05371	0.681383	0.472438
1.66259	0.128142	4.23338	0.979643	1.1284	0.788006	0.966643	0.398855
0.769023	0.316005	5.60381	1.10029	1.36062	0.669963	1.07526	0.109836
0.59286	0.417965	5.45267	1.11412	1.08518	0.996712	0.839478	0.497475
1.00838	0.70307	5.95158	1.10093	1.20233	0.790667	0.901739	0.77928
0.704025	0.147108	2.63061	1.01061	1.4286	0.933504	0.862362	0.582763
0.359889	0.0742694	5.35358	1.07844	0.684303	0.743676	0.780842	0.395302
1.2362	0.365968	4.43912	1.19261	1.08714	0.753713	0.667927	0.876663
1.30175	1.01903	3.3612	0.96047	0.691184	0.830798	1.03542	0.164896
1.30048	0.96932	1.10686	1.07254	1.31273	0.750184	0.861579	0.477723
1.32925	0.789518	5.94349	1.10084	0.879526	0.857147	0.815214	0.671691
1.57236	0.715645	2.96451	1.07409	0.630414	1.00683	0.750709	0.157328
0.410449	0.675497	4.78371	1.17526	1.12904	1.07717	0.812746	0.533397
1.32968	0.266296	5.68152	1.01315	1.3588	0.883636	0.763759	0.446879
1.17305	0.768521	1.39778	1.03573	1.38246	0.941048	0.783192	0.976876
1.34316	0.239743	1.55309	0.971473	1.00548	0.867032	1.07802	0.569203
1.63652	0.957634	4.39114	1.09302	1.0689	0.737026	1.04515	0.226419
0.738375	0.108244	3.95827	1.16044	1.52612	0.867231	0.978809	0.973309
0.455078	0.377507	6.68589	1.13625	1.33314	0.991489	1.01926	0.520876
0.805145	0.916668	6.06992	1.07339	0.94217	0.663587	0.781025	0.605995
1.48454	0.172738	5.63499	1.07104	1.34774	1.00323	1.04424	0.843112
1.06906	0.811522	1.03781	1.02465	1.15027	1.0242	0.912252	0.541524
0.981475	0.529597	1.18288	1.0936	1.39865	0.931585	0.887163	0.822001
0.597722	0.356685	1.28817	1.14835	0.750438	0.708851	0.914534	0.262487
0.73509	0.661377	6.06582	1.08061	1.26485	0.726988	1.10463	0.971493
1.33412	0.265054	7.03948	1.19491	0.68326	0.875299	0.672744	0.738294
1.52377	0.756382	5.29424	1.11982	1.42395	0.851308	1.05162	0.920523
1.36503	0.350055	1.58133	1.06082	1.3677	0.767201	0.959565	0.87434
1.18077	0.244111	5.5568	1.09091	1.47969	0.675351	1.02923	0.14215
1.77723	0.377643	1.43507	1.01659	1.09016	0.787185	1.00855	0.389958
1.01599	0.997845	1.48312	1.03681	0.731549	0.991638	0.901138	0.752424
1.06193	0.727743	5.00483	1.15743	1.48784	0.991572	0.838998	0.178097
0.748514	0.812898	2.90548	1.1417	1.18916	1.05548	1.00625	0.93732
1.293	1.03792	5.09297	1.18115	1.48223	0.752294	0.74835	0.125932
0.938653	0.484105	5.73454	1.17134	1.17238	0.867312	1.00019	0.393308
0.785662	0.356775	4.6176	1.17609	1.26382	0.695916	0.752954	0.265394
1.22205	0.917813	5.67329	1.16178	1.03306	0.853462	0.960466	0.55667
1.48739	0.452754	2.27287	1.19091	1.34028	0.742894	1.09988	0.139208
1.74413	0.795589	5.63914	1.07103	1.50531	0.980459	0.853994	0.447966
1.46198	0.700782	7.22518	1.18148	1.1926	0.831451	1.08806	0.898754
1.21426	0.928601	6.52742	1.19479	1.40973	0.807151	0.879081	0.835042
0.998669	0.446288	1.27273	0.998794	1.31494	1.08633	0.737601	0.749167
0.57639	1.05914	3.15871	1.17647	1.24381	0.727722	1.08027	0.900578
0.658904	0.369149	3.1773	1.04991	1.26452	0.86179	0.862317	0.547307
1.35764	0.0902072	5.30308	1.17591	0.810761	0.76585	0.803536	0.273794
1.72312	0.400677	4.71691	0.967382	0.6472	0.902486	0.996098	0.312063
1.26496	0.892924	6.00533	1.13759	1.24755	0.838775	0.982859	0.539235
1.63039	0.884567	3.16689	1.0006	1.41561	1.08649	0.870015	0.748739
0.666121	0.382257	2.07903	1.00362	1.35784	0.824018	0.852367	0.336376
1.33363	0.980872	1.27564	0.992802	1.00887	0.918038	0.676174	0.215163
0.807227	0.688744	5.88802	1.14668	1.08891	0.978506	1.0227	0.886214
0.393409	0.122183	2.07666	0.984051	1.52679	0.844659	0.94491	0.613797
1.52893	0.739014	3.30567	1.14612	1.05459	1.00794	0.876017	0.559911
0.975241	0.414461	4.4062	1.01044	0.813276	0.832091	0.895275	0.463993
0.483867	0.205195	2.23334	1.04826	1.32566	0.693396	0.957158	0.429132
1.69298	0.0996191	5.01306	0.986724	0.804863	0.90336	1.05651	0.958979
0.915395	0.876493	3.95323	0.96036	1.45221	0.852749	1.04446	0.958147
1.19705	0.951163	1.71434	1.17665	1.43363	0.846734	0.759624	0.414341
0.699766	0.0614047	5.95531	1.05012	0.854572	1.09972	0.990392	0.721734
1.29081	0.303041	1.36947	1.0188	0.627353	1.0698	1.07833	0.502497
0.880761	0.103485	2.6716	1.07187	0.733404	0.909058	0.918847	0.574254
1.04464	0.406748	2.29001	1.03704	0.936737	1.03944	1.001	0.524009
0.930979	0.429093	4.26549	1.0318	0.678408	0.805402	0.722474	0.863155
0.833996	0.760823	1.30816	1.00312	1.12451	0.912264	1.08804	0.987654
0.739408	0.497881	3.42039	1.07415	1.49868	0.877601	0.831665	0.698141
1.45406	0.942657	1.398	1.07699	1.52052	1.00978	0.926093	0.308582
0.700546	0.255948	1.44807	1.02898	0.95532	0.937933	1.0411	0.685257
1.7304	0.156972	5.97211	1.15079	0.826799	0.909762	0.67112	0.571357
1.6765	0.288313	2.6548	1.13077	1.14832	0.746188	1.06845	0.514672
0.748924	0.669675	4.75455	0.999588	1.1259	0.823605	1.06602	0.257315
0.676113	0.654758	7.18361	1.03233	1.10022	0.714021	0.967817	0.7516
0.717319	0.592972	3.60326	1.12212	0.946281	1.08582	1.0807	0.269831
0.709991	0.711881	5.36852	1.04281	0.83976	0.822956	0.737468	0.671386
0.699395	0.820296	5.7949	0.991403	1.10291	0.754123	0.717102	0.559833
0.96893	0.360067	3.60432	0.997324	1.44786	0.712868	0.989278	0.896658
1.53704	0.348193	5.10431	1.1253	0.665176	0.933467	0.81543	0.880765
1.23884	0.576183	1.43104	1.18724	0.892298	0.762512	0.719317	0.0857072
0.634106	0.781269	6.97723	1.16019	1.38977	0.912385	0.901475	0.858611
1.51154	0.975515	1.95406	1.04339	0.740865	1.10075	0.748259	0.874842
1.76519	0.378296	2.4839	1.1022	1.42801	1.00027	0.953451	0.385954
0.569432	0.277901	6.06232	1.16358	0.918433	1.0789	0.857881	0.589637
1.57576	0.167206	3.97426	1.15347	1.09041	0.703249	0.747031	0.33055
0.698003	0.378659	5.86799	1.16204	1.16512	1.05493	0.843159	0.34732
0.952772	0.0904817	3.35774	1.07264	1.31688	0.723647	0.961821	0.964667
0.817714	0.384357	2.5294	1.12333	0.696336	0.845829	0.990282	0.212426
0.977198	0.159628	0.942925	1.00277	1.3546	0.907862	1.07658	0.708676
0.824891	0.643791	5.2241	0.997049	1.3756	0.822484	0.851683	0.527585
0.498527	0.949789	3.58361	1.19477	1.09696	1.02243	0.702078	0.972281
1.31596	0.962474	3.73286	0.974806	1.53535	1.08604	1.07119	0.804822
0.427655	0.593375	4.79712	1.19422	0.681982	0.983399	1.07343	0.829368
0.64428	0.816727	1.09214	1.0107	1.43188	0.803092	0.686501	0.764909
1.0702	0.472734	2.81796	1.16887	1.07881	0.867439	0.771585	0.185515
0.750599	0.0737036	5.89332	1.03901	0.935159	0.765424	0.957141	0.734941
0.956577	0.252633	5.37984	1.03409	1.5129	0.815925	0.968867	0.847348
1.20999	0.279491	1.53589	1.03267	0.776633	0.755156	0.672835	0.174431
0.42735	0.616498	1.56833	1.12803	0.682241	1.06049	0.923083	0.208133
1.62383	0.127583	1.31391	1.11632	1.42431	0.810068	0.894182	0.127619
1.58328	0.475893	0.744944	1.12918	0.777037	0.805322	0.873517	0.942812
0.478659	0.636291	3.54016	0.983929	1.23602	1.02159	0.97108	0.944753
0.610595	0.903993	5.10482	1.12504	1.20627	0.69333	0.947893	0.281738
0.376284	0.734585	5.55813	0.978232	0.764053	0.842262	1.00602	0.875164
1.19998	0.873628	4.26775	1.17021	0.691849	0.910861	0.915229	0.336811
1.36837	0.126277	1.42474	1.12348	0.759684	0.814384	1.0145	0.363059
1.44132	0.629595	4.94458	1.06252	1.47516	0.981873	0.782881	0.0863701
0.662816	0.156822	1.54375	1.11474	0.863633	0.745699	0.736469	0.548023
1.73738	0.776399	1.59627	1.18368	1.33645	0.84063	1.07794	0.538198
1.04913	0.372002	1.35592	1.14175	1.2904	0.696898	1.02664	0.908967
0.446383	0.749055	1.64826	1.16835	0.958054	0.865854	0.864959	0.0893731
0.612085	0.940108	1.82477	1.04037	1.04185	1.07549	0.879219	0.748779
0.840376	0.05244	2.01321	1.03319	0.652833	0.811577	0.691392	0.124422
1.61497	0.485658	2.82919	1.07938	1.05887	1.08529	0.843895	0.528654
0.418172	0.393672	2.82212	1.08053	1.14975	0.871149	1.10478	0.79976
0.864868	0.847777	2.15668	1.09694	0.949465	0.741528	0.795744	0.880773
1.27248	0.832942	2.38201	1.03086	1.4679	0.903537	0.852236	0.432328
1.53983	0.718424	6.70236	1.01616	1.26605	0.938549	1.0883	0.770356
0.42089	0.446218	5.42554	1.12882	0.828205	0.88782	0.96055	0.195372
1.48689	0.291029	4.43285	1.14148	0.935394	0.877284	1.02268	0.58282
0.430215	0.173822	1.93369	1.14653	1.2498	0.864868	0.916915	0.799017
0.780608	0.26204	2.11944	1.13203	0.739787	1.0565	0.955271	0.666998
0.745918	0.681606	1.21291	0.970624	1.01743	0.899169	1.03025	0.92503
1.66208	0.651257	6.84289	1.02696	0.71008	0.879739	0.951215	0.619503
1.2221	1.03158	5.44904	1.11272	1.29166	1.10098	1.05895	0.893284
1.0746	0.572461	4.44666	1.08987	1.31214	0.741493	0.77563	0.112554
1.40943	1.00572	2.80193	1.12606	1.04144	0.760366	0.845538	0.428181
0.517319	0.283918	1.81099	1.18395	0.939442	0.977816	1.10241	0.842544
1.6207	0.617464	4.88219	1.05475	1.33492	0.888988	0.684916	0.0834878
1.11364	0.13456	7.34187	1.16631	1.06216	0.928975	1.0596	0.968989
0.364991	0.88721	1.83945	0.975094	0.640955	0.948108	0.884836	0.856416
0.589811	0.227493	2.42745	1.14952	1.30659	0.854599	0.691238	0.489414
0.731894	0.621944	3.36307	1.03905	0.910436	0.874491	0.769898	0.339317
0.412671	0.876015	1.19035	1.14279	0.939746	1.10457	0.726561	0.319602
1.33152	1.01376	5.2968	0.973827	0.666245	0.902234	0.796936	0.458933
0.397424	0.70941	3.40069	1.09541	1.13146	0.679453	0.861067	0.365081
1.07136	0.251072	7.30754	1.08958	1.39395	0.701643	1.00892	0.845511
1.04385	0.133019	3.39932	1.14848	1.16677	0.931614	1.08626	0.235318
0.755041	0.421806	4.86991	1.04877	0.742663	1.05045	0.850815	0.121684
1.2007	1.04969	1.73134	1.08567	0.990501	0.718628	0.718591	0.991494
0.767737	0.333989	3.25905	1.18415	1.27142	0.73474	0.954382	0.200471
1.67135	0.280418	1.77686	0.987828	0.743076	1.08122	1.0349	0.800898
0.365805	0.187326	5.79499	1.0447	0.80043	0.883696	0.998607	0.905115
1.16361	0.965655	6.55556	0.993287	0.887443	0.843148	1.00871	0.522642
0.883846	0.487126	3.05331	1.09857	1.12667	0.891882	1.06986	0.541387
0.887658	0.619479	5.30649	1.08843	1.46845	1.05259	0.70293	0.256095
0.38742	0.0638091	2.67215	1.03872	1.39839	0.853096	0.865308	0.346335
1.33893	0.534455	4.26385	1.02891	1.00275	0.756965	0.909596	0.679253
1.14938	0.896896	6.29516	1.09418	1.19488	1.07945	0.998156	0.783465
1.45062	0.107988	4.71388	1.14918	0.650051	0.769542	0.83894	0.482362
1.48763	0.374895	2.94921	1.05346	1.29633	0.793974	0.685958	0.658262
0.709373	0.441319	2.70632	1.12224	0.955331	0.847485	0.687441	0.854415
0.642581	0.787879	3.7386	1.17436	1.03107	0.985388	0.961134	0.804356
0.881342	1.03229	3.53704	0.986087	1.39249	0.782093	1.07695	0.966477
1.3851	1.03532	3.11273	0.986233	0.678468	0.882715	0.803297	0.343298
0.536235	0.685946	4.45023	1.10794	1.33478	0.892697	1.06221	0.396123
0.971277	0.914731	5.69021	0.988163	0.92304	0.938407	1.10731	0.371824
0.380505	0.34269	3.54841	1.12403	1.36192	0.720599	0.733653	0.242603
0.4586	0.432777	3.5822	0.983278	0.625035	0.805487	0.914111	0.255922
1.37187	0.283292	1.5328	1.07554	1.22888	0.762256	1.04391	0.217995
1.50421	1.04917	0.856767	1.05632	1.38619	0.912972	1.10271	0.862093
1.65742	0.0565788	2.64548	1.17248	1.09241	1.083	0.717403	0.723782
1.66018	0.753993	2.82947	1.08143	0.810409	1.0091	0.742073	0.721883
1.25648	0.434628	5.09215	1.1183	0.679674	1.07946	0.790928	0.103767
0.544991	0.774778	7.13322	1.00858	0.719121	0.889951	0.842039	0.657504
0.445909	0.178969	6.9905	1.085	1.29459	0.901659	0.694938	0.922011
1.46792	0.128013	3.77423	1.08182	0.931932	0.854589	1.09058	0.4551
1.41736	0.62672	2.31091	1.09015	1.03989	0.831998	0.730342	0.182004
1.25133	0.959109	5.83393	0.992177	0.716094	0.898269	1.06956	0.302711
1.39871	0.670143	5.80317	1.1682	1.08283	0.915409	0.790712	0.249203
0.647163	0.868518	5.67744	0.988356	0.833992	0.78203	0.90226	0.285599
1.49285	0.0837504	5.6979	0.998427	0.747846	0.920676	1.01315	0.590552
1.74939	0.677855	1.40523	1.05779	1.17631	1.01707	0.692022	0.947833
0.957349	0.416482	5.27973	1.0772	0.764573	0.927282	1.03504	0.979575
0.708172	0.19195	3.81041	1.15848	1.17143	0.867109	0.895248	0.105567
1.04303	0.179661	2.12033	1.18329	1.5038	0.94081	0.821417	0.207933
1.31282	0.0857842	1.35541	1.13926	1.32247	0.879725	1.08584	0.467053
1.57482	0.457634	6.2356	1.09275	1.49987	0.848114	0.884662	0.153316
1.7076	1.03835	1.87026	1.09323	0.946964	0.66451	0.767936	0.159377
0.541046	0.953879	1.79326	1.07451	1.11303	0.772423	0.779619	0.728093
1.35235	0.658984	5.17491	1.04856	1.09273	1.09971	1.08288	0.740212
0.471549	0.45294	6.71224	0.978425	0.795128	1.01484	1.0015	0.126609
0.50509	0.068238	4.16914	1.10017	1.3396	0.699661	0.975212	0.980831
0.544569	0.834066	5.42203	1.09494	1.32962	1.04216	1.02856	0.753804
1.09294	0.755261	1.72609	1.00656	1.46599	0.923038	0.975001	0.67656
1.0454	0.0899819	7.10981	1.10655	0.877036	0.715466	0.972034	0.265055
0.994119	0.795385	4.33287	1.03809	0.772199	0.966584	0.911336	0.844553
1.4974	0.873823	5.26744	1.0388	1.00301	1.02641	1.04959	0.628502
1.11277	0.11502	0.938405	1.05235	0.938747	1.08361	0.81475	0.0880191
1.31263	0.543765	6.13887	1.10775	1.53146	0.767825	1.08537	0.584678
1.04763	1.05903	5.73109	1.0637	1.03726	0.718469	0.909591	0.555273
0.83241	0.445265	1.50126	1.00599	1.34623	1.05312	1.09285	0.783887
0.72686	0.762405	4.22627	1.01907	0.757738	0.993716	0.732159	0.690659
1.74815	0.267486	2.88542	1.14638	1.40078	0.774401	1.01374	0.933011
0.7348	0.556816	4.37033	0.980515	0.654508	1.04736	0.686701	0.624106
1.48563	0.105723	3.37708	0.972494	1.08753	0.818172	0.797922	0.820444
1.06724	0.0852504	3.48621	1.04255	1.17879	0.828667	1.06434	0.6169
0.815408	0.546507	1.90881	0.979774	0.824157	0.750369	0.682935	0.548385
1.23755	0.348857	2.41126	1.08018	1.13571	1.02235	1.08793	0.36783
0.366992	0.115061	0.830529	1.15406	0.836918	1.10141	0.741637	0.184938
0.447048	0.760834	6.90936	1.01206	0.992531	1.07032	0.888063	0.290033
1.67146	0.369973	5.09221	1.10083	1.27165	0.867808	0.794999	0.126073
1.65166	0.844953	6.96951	0.979366	1.30421	1.00742	1.06615	0.695111
1.54505	0.232884	1.79287	0.968701	0.639035	0.713745	0.677001	0.573785
1.66239	0.0739426	6.892	1.1827	1.08047	1.0934	0.813255	0.141557
1.32737	0.838346	6.04097	1.06703	0.91364	1.09102	0.872015	0.252204
1.46723	0.468871	4.57861	1.18505	0.806525	0.854262	1.00433	0.458493
1.3481	0.537682	3.65409	1.15105	1.45007	0.690091	0.74793	0.715366
0.641224	0.300047	2.42625	1.06994	0.76948	0.721458	1.04612	0.252404
1.00341	0.428101	5.75349	1.1556	0.942319	0.698547	1.07207	0.792169
1.48412	0.903476	2.23143	1.01127	0.840757	0.671049	0.723247	0.31472
0.359892	0.944044	1.12434	1.18188	0.944538	0.874149	0.878415	0.412661
1.15083	0.295244	5.85703	1.02927	1.1632	0.741701	0.756667	0.875351
0.976069	0.757427	5.21001	1.17707	0.734751	0.938948	0.888134	0.953743
0.440594	0.322031	5.50624	1.03204	1.44033	0.94495	1.09888	0.29961
0.988514	0.497199	5.01387	1.13774	1.31975	0.850486	0.72197	0.835471
1.55656	0.147009	3.51283	1.04115	0.845312	0.911924	0.888783	0.55125
1.24037	0.353186	3.32244	1.01066	1.32773	0.967695	0.796438	0.505171
1.41656	1.02901	6.18556	0.959738	0.634528	0.950244	0.950568	0.435507
1.69377	0.4727	2.82884	1.1959	1.17397	1.10312	1.04463	0.73386
0.821871	0.986478	6.17479	1.05766	0.705682	1.00142	0.825623	0.263245
1.42284	0.685987	6.00338	1.11334	0.926577	1.08717	0.826037	0.648134
1.60414	0.763059	6.4287	1.13257	0.947923	0.894345	0.928474	0.794252
0.976123	0.612821	4.09563	1.13465	0.700359	0.822264	0.763955	0.456749
1.10223	0.437143	4.9708	1.02417	0.944076	0.725961	0.987339	0.204937
1.28951	0.51039	7.09256	0.994126	1.3574	0.763002	0.826591	0.615336
1.02716	0.97136	3.68053	1.01862	0.992173	0.944542	0.839841	0.611783
0.618999	0.739267	1.09628	1.08911	0.941338	1.0684	0.930242	0.428481
0.680003	0.168401	6.5262	1.18441	1.36244	1.00571	0.771362	0.370431
0.945651	0.425173	4.94069	1.05556	0.780571	0.754613	0.807591	0.280851
0.378988	0.910727	3.08223	0.980217	1.46521	1.00879	0.853205	0.874958
1.42953	0.328501	7.40291	1.02491	1.23119	0.808185	1.10843	0.164361
0.445891	0.494233	2.20115	1.03857	1.34266	1.02649	0.749159	0.676812
0.973835	0.372426	5.08381	1.09268	1.53484	0.841248	0.714366	0.250843
1.13254	0.176809	4.76436	1.10526	0.815746	1.03694	0.722672	0.765692
1.22878	0.69968	3.29877	1.17069	1.04235	1.01902	1.06657	0.543662
0.980335	0.756224	1.64934	1.00017	1.39432	0.800609	1.05883	0.102254
0.472955	0.994505	0.861485	1.14934	0.653345	1.04967	1.00604	0.170733
0.762796	0.841504	3.52672	0.976901	0.675285	1.02888	0.858942	0.815596
0.461753	0.374486	1.93144	0.967502	1.45434	1.02457	0.900242	0.394721
1.39997	0.665928	5.57733	1.11534	1.43735	0.80566	1.0124	0.370214
0.851964	0.19261	3.18513	1.03121	0.845724	1.03262	0.843747	0.687209
1.28886	0.054986	6.35665	1.11287	1.48433	1.07289	0.863431	0.439411
1.04537	0.476773	5.63424	1.06366	0.818294	1.09912	1.093	0.579641
0.903705	0.958158	4.53575	1.09507	1.23546	1.08244	0.793699	0.430435
0.824123	0.207674	1.88268	1.03937	1.45468	0.790097	1.00394	0.606167
0.504343	0.364826	7.13624	1.02186	1.07133	0.779821	1.07026	0.756984
0.886303	1.02582	2.47813	1.17103	1.45011	1.06884	0.796168	0.294541
0.896345	1.03293	6.91545	1.10327	1.00563	0.812277	0.94641	0.197236
1.04543	0.918003	2.19845	1.05775	0.946829	0.914108	0.6956	0.13537
1.49374	0.955512	3.20668	1.18671	1.42075	0.810921	0.680059	0.894555
1.34485	0.3936	1.28125	1.02737	0.996825	0.91798	0.998976	0.512813
1.57113	0.938372	5.00078	1.17053	1.22414	0.944384	0.912758	0.977474
1.08898	0.322884	1.908	1.04931	1.40544	1.09597	0.998444	0.131847
1.57862	0.852017	0.995536	1.17792	0.694602	0.750671	0.786018	0.479357
1.02206	0.617516	5.55982	1.09797	1.28978	0.769191	0.792633	0.598474
0.735498	0.112352	3.03083	1.04222	0.970792	0.689138	0.845388	0.251224
1.25641	0.668007	5.13877	1.02934	0.823871	1.02739	0.887828	0.895118
1.16105	0.820559	3.27604	1.03967	0.686837	0.999132	0.684811	0.739281
1.13022	1.02214	4.91483	1.10952	0.883629	0.759746	0.946853	0.390091
0.919016	0.119578	0.838028	0.993036	1.42356	0.943024	0.965816	0.174909
0.957803	0.270116	6.82114	1.14378	1.36695	1.06855	0.980497	0.488862
0.553031	0.809	6.08068	1.02566	0.916236	0.733295	0.755325	0.674063
0.77454	0.73118	5.71243	1.02924	0.932326	0.875992	0.882578	0.901039
0.367605	0.625411	6.16518	1.05269	1.40575	0.838033	0.933548	0.629805
1.68957	0.199783	3.27225	1.03426	1.36378	0.786589	0.986134	0.313393
1.22751	1.03459	4.84707	1.01456	1.1794	0.965233	0.793839	0.964304
1.63121	1.05772	4.56583	1.01514	1.29798	0.715479	1.07102	0.241636
0.958321	0.357574	4.25996	1.0485	1.32056	1.05964	1.05769	0.735936
0.92883	0.103838	2.54374	0.977184	1.46467	1.08397	0.952219	0.302714
1.14848	1.02626	2.36577	1.14874	1.43141	0.983072	0.80594	0.512145
1.20894	0.48475	3.73218	1.01307	0.70589	0.998505	0.874907	0.807971
1.0804	0.268368	2.22499	1.00479	1.07542	0.904969	0.932873	0.983637
1.19601	0.366149	6.10687	1.02074	1.47902	1.05428	0.953142	0.692919
0.546888	0.999006	7.32955	0.977901	0.728046	0.801438	1.0629	0.845365
1.44514	1.03799	0.894177	1.13729	0.667973	0.757866	1.01006	0.618473
1.28735	0.140107	4.29774	1.0116	1.428	1.03321	1.10908	0.314779
0.8587	1.03065	1.2784	1.10637	1.27712	0.773652	0.732726	0.496774
0.803709	0.671719	6.091	0.978959	0.752132	0.95382	0.803266	0.527787
0.748929	0.863579	7.35001	1.14621	1.15107	0.672608	0.691472	0.877481
0.570758	1.00329	1.14291	0.963603	0.832658	0.758062	0.979741	0.108811
0.83478	0.128549	7.01518	0.992977	0.929099	1.07131	0.701096	0.542563
1.54719	1.01503	0.814656	1.09189	1.11519	0.821009	1.1034	0.540503
0.690823	0.295264	5.29507	1.00649	1.48488	1.01815	1.03182	0.15951
0.456059	0.269964	5.96746	1.11887	0.716716	0.894331	1.01684	0.280944
1.0639	0.160467	4.28746	1.01846	1.15446	1.09405	0.83819	0.975873
0.531645	0.597092	6.65146	1.0569	1.33205	1.0404	0.852414	0.5672
0.932316	0.306835	6.7433	1.10319	1.34325	0.744179	0.884723	0.129161
0.487449	0.898345	4.90535	1.01353	0.969003	1.00745	0.737467	0.906745
1.3865	0.149299	1.62027	1.08714	1.22097	0.771148	1.00327	0.546148
0.846204	0.855403	2.15828	0.999126	1.24194	0.972782	0.898138	0.554943
1.16615	0.619709	1.91826	1.06784	0.830881	0.85228	0.839039	0.877744
1.29216	0.0498148	0.973788	1.02126	1.07065	1.0777	1.05407	0.553715
1.28929	0.591078	1.41211	1.02354	1.41993	0.96843	1.07488	0.181163
1.35837	0.264857	4.84145	1.1015	1.221	0.992432	1.04373	0.630942
0.787292	0.645377	7.01695	1.13531	1.24733	0.729669	0.795552	0.391418
0.479234	0.518842	3.07807	1.04789	1.00922	0.701418	1.0467	0.209235
1.26205	0.749077	3.45616	1.18015	1.35821	1.06571	0.806963	0.553756
0.737764	0.298551	7.31774	1.13717	1.36844	0.915472	0.856015	0.73123
1.63465	1.00199	7.05678	1.03914	1.00723	0.668774	1.0363	0.804286
0.786099	0.747551	5.24665	1.14469	0.735183	0.773692	0.92612	0.673591
1.37865	0.994964	7.34434	1.00906	0.740757	1.06314	1.1108	0.494598
0.829075	0.473963	5.85367	1.14333	1.43684	0.962338	0.731662	0.426007
0.87839	0.876454	2.95855	1.13818	0.841751	1.08829	1.09122	0.356818
1.20335	0.496445	5.15065	1.0357	1.07681	0.918706	0.754224	0.329116
1.65026	0.824155	2.33573	1.08665	1.23056	0.873693	0.768747	0.999647
0.735041	0.0580887	2.6813	1.07191	0.720783	0.890794	1.06244	0.60899
1.71404	1.06052	5.27043	1.07469	1.32946	0.727262	0.975492	0.600113
1.41247	0.125469	4.24512	0.983182	1.28956	0.96968	0.866847	0.963223
0.363516	0.221567	3.46265	1.02907	0.923746	0.889715	1.09049	0.700311
1.57248	0.571806	4.74853	0.994747	1.0308	0.913386	1.06025	0.244593
1.35082	0.841014	5.74388	1.07958	1.40446	1.09582	1.00661	0.462704
1.16062	0.413846	4.61993	1.10421	0.927688	1.00889	0.737656	0.673068
0.839594	0.347346	4.4063	1.06167	0.939774	1.02233	1.09427	0.734439
0.83257	0.203736	4.62019	1.15609	0.967066	0.913832	1.08828	0.0816494
0.467604	0.969295	4.13725	1.0157	0.891246	1.06525	0.787623	0.775258
1.01186	0.326458	1.24822	1.00595	1.31024	0.809438	0.689319	0.542564
1.29599	0.396671	5.53557	0.987665	1.50151	0.980124	0.888313	0.876652
1.17422	0.0998986	7.3972	1.15988	1.45909	0.724267	1.07913	0.133024
0.931584	0.25716	3.0786	0.974235	1.22186	1.06383	0.959507	0.704541
1.69243	0.581451	7.22963	1.16309	1.04853	1.0343	0.769124	0.150192
0.872192	0.290361	3.02417	0.972718	0.793777	0.806636	0.684858	0.28364
1.71102	0.650913	6.65943	1.19184	1.37044	0.763257	1.06573	0.425005
0.400177	0.875521	3.75275	1.07745	0.932206	1.0113	0.792633	0.579907
0.987281	0.441944	3.47499	1.06392	0.691497	1.07292	0.95133	0.172927
1.35816	0.844892	2.15781	1.0625	1.31787	0.808239	1.1046	0.620426
1.36142	0.775907	1.53806	1.02821	1.42977	0.726812	0.737816	0.825405
1.08595	1.06531	2.77154	1.03551	0.753253	0.92704	1.07595	0.695911
1.23178	0.0698119	5.57955	1.19285	1.17294	0.766187	0.777477	0.746984
1.42338	0.719151	5.96164	1.19501	0.636644	0.753764	1.0647	0.322145
1.50205	0.59083	5.36203	0.975721	0.87756	0.755626	0.996546	0.842154
0.838179	1.02209	0.758284	1.0586	0.798768	0.975648	1.09768	0.48752
1.16299	0.75592	6.36778	1.08822	1.21608	1.04705	0.770758	0.243322
1.57895	0.524357	6.90031	1.03098	1.28856	0.795889	0.771238	0.664329
1.1988	0.35064	5.88142	1.02123	0.644372	0.737933	1.0195	0.303952
1.0832	0.476834	0.979441	1.04243	1.20859	0.743083	0.825781	0.515583
1.57633	0.451864	3.23779	1.13988	1.3281	0.973757	0.797098	0.63835
1.334	0.154331	5.43306	1.00185	0.760516	0.817277	0.990527	0.253844
0.509055	0.535226	5.60249	0.95915	1.09118	1.0388	0.998341	0.915593
1.07422	0.838027	2.20186	1.07511	1.35842	0.879261	0.91774	0.370265
0.384524	0.529762	2.50325	1.02544	1.11755	0.975725	0.855252	0.949833
0.989442	0.373479	5.22233	1.05761	0.953268	0.867682	0.938897	0.910591
1.65311	0.442736	3.9062	1.16964	0.888395	0.769263	0.99855	0.412874
0.420957	0.767086	4.8904	0.96053	1.31707	1.01053	1.01708	0.313556
1.70742	0.961315	2.28376	1.16122	1.1745	0.710721	0.705509	0.090231
0.614829	0.816664	1.88449	1.04403	1.14125	1.03678	1.06521	0.329638
0.885583	0.187068	6.27645	1.08375	1.40909	0.902143	0.797557	0.558356
0.650342	0.168498	5.85428	1.15365	1.53132	0.993039	1.01552	0.0976055
0.493694	0.146135	6.98207	1.18281	1.10915	0.674639	1.0098	0.0805981
0.975344	0.326128	1.41848	0.993981	1.44768	0.966826	0.690462	0.3648
0.753658	0.09994	1.91884	1.18706	0.872513	1.1034	1.02136	0.230856
0.501226	0.217183	1.3593	1.15441	1.07573	1.05078	0.787095	0.475456
1.06989	1.03437	3.98879	1.10271	1.34346	1.06033	1.00516	0.953381
0.69862	0.229724	1.993	1.0373	0.661948	0.734265	0.959602	0.701549
0.856573	0.517535	6.72235	1.1374	1.35775	0.781594	0.998307	0.30283
1.15466	0.784403	1.35926	1.1634	1.34177	0.880081	0.676861	0.960836
1.1401	0.549117	0.989576	1.06742	0.892606	0.786652	0.931809	0.62611
0.958963	0.619899	4.44333	1.0718	1.52475	1.08941	0.853106	0.731221
0.907857	0.817012	5.89179	0.967614	1.19392	0.897623	1.02663	0.551905
0.900948	1.03314	2.7919	1.16268	1.07089	1.0039	0.939551	0.63394
0.758183	0.446766	1.897	1.06962	1.34324	0.759305	1.07393	0.304356
0.614161	0.711662	2.97374	1.07777	0.988472	1.04028	0.794611	0.400596
0.538977	0.101915	2.10675	1.14154	0.749506	0.96378	0.775875	0.446113
0.379557	0.956828	4.12603	1.1628	1.50274	0.892593	0.928311	0.73377
1.43298	0.952057	6.79284	0.983629	0.963086	0.889875	0.880244	0.349887
1.07851	1.05756	4.92545	1.08488	0.719668	0.936427	0.856544	0.641542
1.38873	0.43929	1.37571	1.19495	0.866293	0.750881	1.09396	0.656267
1.44443	0.39805	3.32306	1.12696	0.832744	0.969693	0.838616	0.347504
0.741356	0.768958	1.05992	1.12849	0.810309	0.743779	1.03247	0.107876
0.633746	0.674118	4.06633	1.12014	1.45118	0.894774	0.769774	0.986941
0.448784	0.913146	3.59812	1.10212	0.837667	1.01413	1.07292	0.934272
0.96482	1.00772	7.40666	1.06333	0.624899	0.78948	0.904201	0.283425
1.36021	1.04944	6.15502	0.993532	0.828993	0.858911	1.0972	0.7644
1.75332	0.966587	3.96112	1.04302	1.39217	0.706593	0.735726	0.860163
1.14512	0.0811077	6.71263	1.00916	0.748313	0.903443	0.956772	0.16925
0.419724	0.13743	1.6181	1.00799	0.789534	1.09076	0.934663	0.936752
1.18878	0.415426	3.31734	1.1245	1.24027	0.957757	0.933784	0.214963
0.754822	0.1606	6.93413	1.00182	1.06727	0.789862	0.93934	0.419458
1.13171	0.455157	6.86775	1.07097	1.48214	0.883383	0.840236	0.850527
0.990458	0.799142	5.49521	1.15671	1.11557	0.824477	0.838444	0.95123
0.524579	0.936713	4.85419	1.16163	1.13176	0.817518	0.920029	0.9901
0.899916	0.380487	3.0029	1.17426	1.32791	0.929051	0.941829	0.804621
1.44976	0.968181	6.99249	1.13857	0.971502	0.991231	0.706079	0.832055
1.6691	0.70812	1.53213	0.977051	0.639098	0.825302	1.10471	0.656567
1.34671	0.473461	5.60971	1.17642	0.666931	0.7365	0.973758	0.153487
1.74375	0.892398	5.0436	1.12865	0.879571	0.924295	0.722946	0.966959
0.537379	1.05489	6.30006	1.1193	0.869259	0.92239	0.853479	0.418835
1.28059	0.434392	3.37305	1.08662	1.03311	0.970959	0.978039	0.0817786
0.909786	0.542533	5.73919	1.19358	1.1058	0.813264	0.82839	0.772057
1.16049	0.676051	6.31398	0.988614	1.45503	0.897425	1.01239	0.580033
0.640501	0.463803	2.86271	1.17045	1.15848	0.749566	1.07644	0.143749
0.919895	0.683907	4.40945	0.965089	1.21673	1.07797	0.965895	0.849097
0.843203	0.666052	7.2826	1.06366	1.3645	0.745414	0.692988	0.449733
0.866397	0.867658	4.38958	0.962155	1.23231	0.826267	0.947348	0.154294
0.890057	0.649714	2.91631	1.1221	1.09523	0.820023	0.758369	0.812044
0.521949	0.326505	4.86183	1.11331	0.943913	0.915602	0.693956	0.422102
1.07316	0.521353	3.11967	1.08843	1.10309	1.06286	0.775098	0.978277
1.52416	0.488706	5.7842	1.1252	0.74388	0.783453	0.970647	0.878145
0.847867	0.414303	3.47818	1.01335	1.28395	1.10318	0.713141	0.321614
1.06934	0.975662	4.00617	0.995435	0.641882	0.67267	0.677972	0.130035
0.525749	0.401817	5.36846	0.99602	0.662026	0.94655	0.811539	0.714322
1.17931	0.596039	7.23955	1.08656	1.53157	0.926842	1.05147	0.566545
1.09352	0.258338	2.89835	0.977855	1.11721	1.01405	0.668602	0.892257
0.864681	0.555378	6.33137	1.18003	0.915568	0.897065	0.975221	0.86451
1.5905	0.215288	5.66683	0.994156	1.44077	0.894725	1.06319	0.493977
0.848593	0.579986	7.11464	1.07612	1.46257	0.937604	1.09933	0.599967
1.00983	0.775508	0.907172	1.16463	0.634644	0.88323	0.869486	0.232796
0.69727	0.351331	3.09431	1.03299	0.852505	0.705741	0.919656	0.440122
1.4588	0.651424	5.15248	0.967594	1.29449	0.993362	1.07709	0.453362
0.747721	0.907072	2.58703	1.018	1.42094	0.806327	1.02568	0.412493
1.10715	0.965538	2.24296	1.04913	0.962301	0.973601	1.04696	0.108353
1.11588	0.841652	5.47875	1.17439	1.44467	0.934996	0.811322	0.787493
1.60483	0.271425	4.89616	1.16123	1.19064	1.01184	0.94045	0.94447
1.69659	0.692998	4.66756	1.13039	0.962672	0.794085	1.0706	0.95532
0.426739	0.773531	5.13756	0.987943	0.888172	0.954898	1.05216	0.63189
1.75549	0.0525014	1.01239	1.06808	0.891915	0.694595	1.06298	0.366311
1.26047	0.662653	3.0399	1.0525	1.05595	0.819141	0.850901	0.945643
0.460905	1.00679	3.73018	1.10191	0.729299	0.994157	0.82077	0.684247
0.659749	0.137711	2.31378	1.18153	0.836864	1.05702	0.750905	0.815217
0.871267	0.278436	5.50511	1.09259	1.12214	0.853988	0.947916	0.371915
0.966688	0.985907	6.45507	1.10292	0.937209	0.821339	0.89223	0.633482
1.44021	0.253258	2.58707	1.12046	0.667897	0.951688	0.920721	0.195274
1.66536	0.357622	5.61284	1.01889	1.42127	0.681166	0.849722	0.512189
1.25677	0.739608	1.61956	1.08616	0.859096	0.723977	0.909327	0.880014
1.72273	0.267853	6.3241	0.992786	1.36509	0.971953	0.896189	0.112279
1.43588	0.51449	1.6252	1.1068	0.662693	0.822403	0.871752	0.329597
1.10873	0.574677	4.65141	1.08528	1.15611	0.737783	1.04307	0.711955
1.57159	0.482441	3.15682	0.975269	0.850138	0.865664	1.03797	0.388251
1.5229	0.547754	6.12242	0.965962	1.48461	0.925212	0.874499	0.88788
0.545901	0.239807	4.08314	1.00412	1.06129	0.730136	0.83341	0.143354
1.44389	0.15572	3.98765	1.00889	1.09624	0.746092	1.08349	0.449217
1.2389	1.00541	6.59552	1.062	0.934906	1.00457	0.955993	0.211592
0.92521	0.180107	3.06922	1.07864	0.695923	1.04467	0.836522	0.810425
1.55896	0.389015	3.71741	0.963437	0.973629	0.761668	1.06088	0.482178
0.411885	0.86725	7.17761	1.12342	1.40049	1.05083	0.680329	0.38598
0.49458	0.192594	0.977004	0.99339	1.45233	0.863518	0.825401	0.317428
1.71157	0.602338	7.24107	1.19287	0.735068	1.0849	0.771069	0.236606
0.922879	0.93249	1.96582	1.18628	1.05429	0.993238	0.872927	0.368342
1.11752	1.00691	5.18254	1.05712	0.698379	0.992472	1.10057	0.439731
1.64806	0.514923	4.6395	1.01785	1.00503	0.926551	0.979299	0.349606
0.842907	0.316543	5.23633	1.07292	0.650529	0.732216	1.02775	0.849047
1.30557	0.236396	3.12226	1.18201	0.991912	0.932671	1.02536	0.832477
1.39623	0.758383	4.86726	1.00435	0.772713	1.06029	0.795106	0.800752
0.675734	0.175143	6.15198	0.974603	1.46397	0.903706	0.738832	0.791553
1.15065	0.203006	0.821925	1.00723	1.2678	0.866216	0.831311	0.378328
1.00748	0.762689	1.25684	1.02096	0.98758	1.01266	0.739478	0.598434
1.22895	0.456855	7.25347	0.96883	1.51873	0.891746	1.06081	0.573597
1.13427	0.302476	5.07639	1.1759	1.15796	0.762911	0.715637	0.347319
1.09765	0.348341	2.24872	1.04091	1.29479	0.917667	0.941912	0.377682
0.765782	0.590824	3.40811	1.10823	0.97664	0.708202	0.828124	0.453446
1.61288	0.215406	1.5136	1.18724	1.42328	0.93024	0.683613	0.408341
1.69506	0.0686571	2.49911	0.962737	0.717771	0.771499	0.70187	0.0834703
1.50887	0.0504536	2.42781	1.05701	0.991591	0.91079	0.789469	0.879227
1.74155	0.557911	2.92467	1.16996	0.872768	1.04658	1.08315	0.558404
1.10605	0.981741	1.71696	1.16622	0.646806	1.04272	0.936685	0.535861
0.518384	1.01056	3.03467	1.15108	1.39408	0.741948	0.828163	0.463663
1.28605	0.398156	1.51116	1.06851	1.48493	0.77275	0.971157	0.734793
0.629837	0.600405	6.64334	1.01454	0.903159	0.995365	0.690391	0.512639
1.58134	0.404464	1.32687	1.11272	0.712497	0.9274	1.07297	0.513824
1.70408	0.560559	6.9522	1.00326	1.51779	0.678109	0.929249	0.697332
0.504924	0.14024	3.37802	1.00965	0.622051	0.857913	0.785936	0.516535
0.780627	0.330877	1.01136	0.991722	0.644243	0.790723	0.990856	0.586131
1.49862	0.433861	2.99674	1.19526	0.900417	0.709713	1.02845	0.70927
0.988164	0.846628	5.64593	1.15263	1.21796	0.867439	0.946	0.377646
1.06074	0.197491	6.04113	1.11432	0.927751	0.878642	0.843157	0.75215
0.399309	0.448384	4.35994	1.09871	1.40723	0.83263	1.08408	0.49003
1.1752	0.992629	5.31112	1.09962	1.2541	0.785287	0.713168	0.652306
1.17495	0.302162	6.70714	1.06121	0.849942	0.856619	0.933605	0.78269
1.4167	0.793085	1.0611	1.0841	1.03657	1.02829	0.899875	0.641466
0.466579	0.360924	2.73618	1.0373	1.54367	0.738478	0.856247	0.537264
1.48167	0.529799	1.00321	1.0163	1.3751	0.849546	0.896064	0.455785
0.633564	0.718435	2.00802	1.1607	1.06784	0.731404	1.05022	0.778093
1.11561	0.744086	5.53958	1.17562	1.18954	0.843537	0.890162	0.336868
1.67733	0.493646	5.55026	1.04885	0.952343	0.948449	0.89048	0.391718
1.76579	0.0730518	6.60057	1.04951	0.710049	0.833866	1.11032	0.968235
1.75042	0.46667	4.61253	1.08337	1.43163	0.94303	0.872817	0.226814
0.792527	0.903305	1.16807	1.01066	0.980772	1.09187	0.706937	0.0962832
1.43377	0.980529	6.90309	1.18645	0.796507	1.00471	0.824825	0.863247
0.651936	0.638649	6.07943	1.00376	1.00285	1.02453	0.720547	0.74541
1.58769	0.904628	2.61695	1.10226	0.643688	1.0848	0.706431	0.863568
1.29692	0.411703	4.35158	1.16826	1.18909	0.842024	0.769472	0.739554
0.503151	0.914589	7.32061	1.05811	1.11238	0.774674	0.795929	0.196064
1.18638	0.954854	5.50937	1.03666	1.37165	1.01419	0.754387	0.357627
1.73355	0.687673	6.33922	1.02627	1.44418	0.998194	0.841737	0.150877
1.5641	0.454901	3.60848	1.04599	1.49824	0.973836	0.9211	0.195215
1.43301	0.304276	3.85997	1.14423	0.999684	1.02199	0.974094	0.863581
1.3615	1.0618	4.46634	1.02975	1.36757	0.769561	1.03265	0.379797
0.709462	0.6969	2.5035	1.17519	0.769376	0.687771	0.864521	0.990414
0.414202	0.815969	5.73378	1.01957	0.765023	1.06834	0.945444	0.333072
1.0173	0.9434	4.08386	1.09544	1.14016	0.712072	1.04167	0.124489
0.52482	0.519977	5.04583	0.980154	1.46884	1.00049	0.843101	0.789668
0.588029	0.32819	2.76367	1.08167	1.09478	1.08975	0.989593	0.853016
0.956794	0.530987	1.62603	1.18633	0.760239	1.06563	0.822021	0.357331
1.30874	0.0795975	3.89328	1.0058	0.776535	0.974029	1.0971	0.488043
1.74736	0.281471	3.13194	1.16181	0.705103	1.07253	0.896346	0.524591
0.756643	0.5984	5.99692	1.09151	0.925503	0.727536	0.996455	0.816418
1.11628	0.45529	5.9443	1.07038	0.98769	0.732495	0.924498	0.609525
1.6867	0.817026	5.19191	1.07792	1.24682	1.06232	0.721421	0.111745
0.595232	0.894775	1.59089	1.16085	0.89459	0.862051	0.804725	0.100226
1.48464	0.618345	0.837395	0.982287	1.07458	0.868949	0.873408	0.917315
0.504236	0.624153	4.46047	1.13416	1.3573	0.747372	0.97649	0.513583
1.61946	0.657457	2.71705	0.999135	0.854062	0.731258	0.78562	0.380371
1.1032	0.624414	7.01526	1.00121	1.19041	1.07549	0.68066	0.909171
1.74875	0.534761	7.29454	1.03737	0.914692	0.978535	1.02446	0.318014
1.43729	0.395583	2.62148	1.00995	1.20907	0.830406	0.88801	0.183376
1.38939	0.874197	6.08244	0.963143	1.02588	0.967056	0.789501	0.945386
0.360859	0.860341	6.72383	1.11756	0.770153	0.953976	0.845553	0.815158
0.650877	0.336052	4.71412	1.07546	1.34158	0.875059	1.10584	0.730216
0.729099	0.264862	6.64242	1.05774	0.822672	0.852469	0.82335	0.440194
0.471364	0.303787	7.04435	1.0438	1.15792	0.669321	1.00264	0.520739
1.40761	0.266137	4.38856	1.07905	1.17503	0.766338	1.08729	0.568085
1.53236	0.611842	5.59491	0.981578	1.24668	0.871268	0.741545	0.317155
0.847701	0.583526	4.57433	1.09129	0.705113	1.03955	0.860865	0.640498
0.551626	0.359021	0.866348	1.09669	0.916775	0.672784	0.952454	0.941755
1.30841	0.896692	3.6978	1.08071	0.782765	0.683143	0.699778	0.638157
1.54349	0.130064	5.04242	1.05922	0.848306	0.788687	0.77598	0.896995
1.31946	0.456658	4.2004	1.06912	0.648203	0.749058	1.05246	0.806721
0.55637	0.963938	3.19826	0.998246	0.640129	1.09137	0.914051	0.52718
0.898324	0.938192	6.99994	1.07157	0.875964	0.701112	1.03007	0.295595
1.32623	0.278084	6.2757	1.05371	1.48835	1.006	0.692545	0.51107
1.09418	0.287302	6.40731	1.19596	1.22659	1.0829	0.827627	0.559397
1.75436	0.997531	3.19975	1.01039	0.920721	1.07098	0.823682	0.308351
0.739607	0.710319	4.6849	1.03587	1.5402	1.06308	0.714005	0.111116
1.59559	0.33417	6.56526	1.02584	1.18857	0.723945	0.732139	0.622794
0.891078	0.168866	6.97549	1.0226	1.49782	0.685444	0.819721	0.559915
0.552329	0.769335	5.19159	1.11713	0.761924	0.681482	0.998622	0.876469
0.475274	0.634998	2.08407	1.02028	0.666091	0.720625	0.952302	0.501211
1.41261	0.178925	5.09323	1.10091	0.8215	0.899225	0.67943	0.166101
0.888668	0.216777	1.17727	1.12434	1.4104	0.86261	1.08236	0.359406
0.900738	0.782955	3.42989	1.06104	1.30664	0.878559	0.724365	0.563747
0.78882	0.07744	5.18127	0.967004	1.35202	0.993194	1.07144	0.848598
0.777893	0.319613	6.977	1.08101	1.00293	0.719085	0.775896	0.295314
0.728305	1.02651	6.15063	1.00497	1.10657	0.792456	1.05817	0.692974
1.01925	0.0741543	3.95369	1.10766	0.641875	0.970798	1.02281	0.699868
1.76836	0.857975	5.78581	1.03259	0.890409	1.08493	0.878919	0.331044
0.907251	0.846251	3.49936	1.01319	1.44958	1.09942	0.908276	0.701427
1.70462	0.147962	7.23317	0.980142	0.788479	1.0765	0.668307	0.649573
0.595716	0.775263	7.34214	0.974935	0.868884	1.10406	1.0668	0.277232
1.67858	0.0964279	6.50869	1.02366	1.25965	0.681315	1.03626	0.0805561
1.43477	0.112395	3.30979	1.10705	1.35494	1.03619	0.853474	0.554112
1.58086	0.851328	3.75307	1.02251	1.06575	0.783665	1.01213	0.760155
1.2177	0.837431	2.3527	1.16346	0.866668	0.850448	0.970059	0.831567
0.510524	1.05275	5.97208	1.17286	0.808382	0.769751	1.02902	0.956447
1.00782	1.00982	6.63448	1.07066	1.43984	0.742883	0.704472	0.78763
1.29227	0.79408	6.84229	1.10066	0.998808	0.784241	0.737574	0.33385
0.439333	1.02279	4.44999	1.11048	1.04091	0.752394	0.860125	0.504327
0.387518	0.181093	4.72315	1.01834	0.70028	0.766775	0.842055	0.469239
0.771145	0.728414	1.69436	1.07651	0.83846	1.00777	0.915318	0.92571
1.68783	0.435503	6.74807	1.1132	1.0743	0.973569	0.681425	0.781687
1.09146	0.597052	3.7238	0.961116	0.817537	1.09414	0.902767	0.0825896
1.60757	1.00184	2.07664	1.0834	1.00954	1.07063	1.02661	0.301729
0.897285	0.957785	6.74765	1.1502	1.28264	0.972548	0.917673	0.685954
1.62073	0.277596	5.82509	1.02932	0.655368	1.09394	1.05058	0.57517
1.12111	0.138251	6.63212	0.978645	1.51966	0.809133	0.881323	0.134731
1.63229	0.268162	2.61024	1.12464	1.10677	0.836642	1.04373	0.461205
0.503948	0.741169	5.22364	1.14027	1.34891	0.937582	0.824712	0.191597
0.660065	0.488994	5.16342	0.974885	0.774533	0.724156	1.06095	0.719254
1.35944	0.542417	1.51895	1.18555	1.37388	1.04655	1.05459	0.107385
0.873358	0.781354	3.43387	1.10448	1.51763	0.809771	0.82468	0.672413
0.359137	0.371718	2.5452	1.07294	0.819857	1.0536	0.803093	0.166845
0.906155	0.899348	5.51605	0.965633	1.29946	0.79332	0.95486	0.104845
0.81449	0.882122	2.5997	1.13999	1.19653	1.08353	0.941551	0.387756
0.919065	0.357265	6.72442	1.17953	1.15938	0.821166	0.817032	0.365708
0.616073	0.876571	6.25582	0.997124	1.43775	0.901033	1.10315	0.756545
0.656252	0.0757901	3.31749	1.18041	1.51616	0.933812	0.733506	0.11
1.20532	0.900261	4.04358	1.02667	1.12496	1.01729	0.737254	0.396635
1.20638	0.546477	5.36888	1.01873	0.759413	0.970111	0.781681	0.182924
0.603529	0.15354	6.30825	1.01781	1.20602	0.747449	0.695162	0.811394
1.69	0.637557	4.79558	1.00315	1.3036	0.906366	0.731818	0.820349
0.437453	0.20353	4.56073	1.15304	0.834157	0.949662	0.932524	0.995284
0.64532	0.983809	2.88682	1.0853	1.12986	0.938231	0.737587	0.203442
1.08322	0.788066	3.7644	1.1175	0.785508	1.02577	1.05991	0.36574
1.44174	0.197339	5.4967	0.993632	0.660744	0.774528	0.800114	0.419607
0.565789	0.260352	6.64503	1.15993	1.44701	0.716503	0.891389	0.98889
1.68725	0.549314	5.54422	1.05867	0.798289	0.931791	0.996331	0.83891
0.959926	0.34592	0.817586	0.969912	1.15625	0.826957	0.74596	0.753595
0.437855	0.722653	5.23407	0.968466	1.06903	1.03387	0.849627	0.972826
1.32029	0.152626	3.64381	1.17363	0.629203	1.08842	0.679395	0.620802
0.75687	0.831689	3.63917	0.999251	1.25228	0.995172	0.768388	0.705441
1.47155	0.3486	1.48006	1.1619	0.640279	1.09488	0.834575	0.888318
1.73263	0.21312	6.17574	1.01236	0.783261	1.09207	1.01645	0.738048
1.34035	0.30981	2.87883	1.07812	0.725286	0.843111	0.882031	0.967296
1.06918	1.0357	2.34961	1.14912	1.40517	0.957003	0.898547	0.810988
0.498618	0.256632	2.99903	1.1701	1.0044	0.901891	0.773301	0.870243
0.768216	0.969305	3.221	1.13234	0.779151	1.05432	1.00029	0.832692
1.12587	0.213153	4.37104	1.17489	0.659887	1.01151	0.96157	0.324319
0.373329	0.528207	4.47446	1.01276	1.43481	0.864398	0.832032	0.333068
0.761205	1.00188	3.3565	1.05346	0.744272	0.884541	0.903602	0.907257
1.19939	0.187155	3.37203	0.992476	0.927195	0.704471	1.03113	0.268861
0.602926	0.847293	4.16113	1.06966	1.42618	0.799145	0.862892	0.779089
0.60014	0.724248	5.11799	1.0515	0.955528	0.815279	0.99741	0.814075
1.32335	0.792336	7.0927	1.14393	0.893101	0.738671	0.869609	0.152768
1.17085	0.227836	5.55427	0.982274	1.21165	0.993202	0.803443	0.642546
1.14524	0.423706	3.38515	1.00708	1.02792	0.854588	1.03917	0.247711
1.7392	0.769009	6.29144	1.15052	1.14437	0.754621	0.997224	0.847937
1.25489	0.469157	1.59651	0.959729	0.874329	0.795957	1.09882	0.256148
0.820785	0.298866	1.0993	1.17183	1.12761	0.904277	1.09932	0.493551
1.10145	0.945872	1.25936	1.09411	1.49055	0.887701	0.893539	0.917814
1.59277	0.755337	1.79547	0.994467	1.28173	1.04885	0.966999	0.683516
1.7773	0.740403	2.87456	1.1313	1.53149	0.87613	0.796985	0.412819
1.55498	0.0806655	2.72316	1.12925	1.42079	0.90172	0.705999	0.199899
0.853424	0.706487	0.77093	0.975594	1.07266	1.02862	0.862061	0.262138
1.42773	0.10637	4.32628	1.08437	0.925822	0.697083	0.715785	0.164174
1.69916	0.799185	1.33424	1.00339	0.671353	1.102	0.907711	0.313086
1.31155	1.04983	1.67847	1.00629	1.00959	1.0923	1.04955	0.382715
1.04458	0.763328	4.94037	1.12332	0.652142	0.758293	1.02028	0.109818
0.765947	0.806332	6.4762	1.03401	0.71911	1.09557	0.984699	0.855278
1.20737	0.638105	7.24957	1.16391	0.977378	1.02094	1.1101	0.225974
0.837724	1.01367	4.53449	1.09506	0.710859	0.66791	0.851056	0.929164
1.72793	0.145638	7.40188	1.00626	0.795435	0.668558	0.830871	0.737911
0.988679	0.979257	4.41807	1.11103	1.16593	0.753255	0.756486	0.528681
1.73142	0.547149	4.16174	1.05374	0.967716	0.727435	1.06648	0.0998648
1.32341	0.387792	2.91805	0.962683	0.884512	0.962486	0.824225	0.934224
1.36583	0.921591	3.58655	1.0433	1.52537	0.779292	0.729464	0.297468
1.72528	0.0758812	4.00254	1.04816	0.937004	1.02104	1.08556	0.545105
1.69982	0.267481	1.17044	1.1314	1.35354	1.03506	1.06231	0.431395
1.54823	0.54184	6.66748	0.969292	0.984596	0.787581	0.91159	0.502237
0.578916	0.962676	1.12734	1.1758	1.20691	0.844058	0.69565	0.361482
1.54347	0.784328	3.62817	1.17919	1.05624	0.670712	0.964177	0.926289
1.0202	0.933056	6.25616	1.09089	1.46905	0.957923	0.899855	0.816337
0.783841	0.462825	3.34783	1.06048	0.978842	0.965647	0.666959	0.694139
1.10472	0.145565	4.82147	1.17633	1.31625	0.816342	0.830256	0.317652
1.54519	0.0790999	6.20239	1.19162	0.938637	0.762118	0.996004	0.960593
1.12733	0.571678	6.65735	0.985265	1.16999	1.04025	0.823241	0.455562
0.728331	0.558058	6.95941	1.12547	0.693878	1.03426	0.68059	0.553206
0.862912	0.849487	1.97644	0.996843	1.34542	1.07639	1.07153	0.263981
0.623912	0.878954	2.43277	0.997367	1.15678	0.799332	0.690087	0.710578
0.858081	0.791419	6.73563	1.11026	1.50065	1.05848	0.828933	0.831177
0.628169	0.832833	4.68609	1.01116	1.38817	1.09372	0.72245	0.880447
1.55099	0.387222	4.08354	1.08576	1.38788	0.794014	1.09706	0.672306
0.90593	0.646552	4.81699	1.04208	0.839912	0.7703	0.948251	0.220933
0.370714	0.867952	6.20765	1.07884	0.642933	0.807964	0.860111	0.710439
0.798607	0.214164	4.27233	1.07431	0.842762	0.983164	0.731395	0.982025
1.5525	0.65469	2.05243	1.18061	1.15855	0.850057	0.671819	0.619456
0.759053	1.01191	3.74736	0.975809	0.811113	0.701176	0.710942	0.978114
1.47335	0.492186	3.57248	1.16781	1.1521	0.714916	0.947057	0.240826
1.11645	0.314671	7.19459	1.09057	0.916198	1.07606	0.84408	0.747399
0.577021	0.998609	4.86576	1.00083	0.791575	1.05842	0.747103	0.678872
1.10751	0.230484	5.37282	1.16439	0.987044	0.790778	1.08586	0.459408
0.761771	1.05791	5.53957	1.12038	1.11186	0.877304	0.667488	0.338546
1.37838	0.782931	3.02718	1.14982	1.35158	0.800663	0.774381	0.743455
1.40627	0.587342	4.17205	1.14239	1.17623	0.929342	0.775958	0.186297
0.99948	0.334253	4.43929	1.06054	0.618783	1.01654	0.900192	0.977823
0.617253	0.176698	1.74564	0.969751	1.34513	1.0269	1.09722	0.442249
0.550772	0.183946	4.47538	1.10875	0.882238	0.978429	0.951555	0.521524
0.746817	0.807965	5.36887	0.974748	0.646224	0.697479	0.911799	0.693924
1.26521	0.39633	3.56268	1.0954	1.14094	0.772364	0.714898	0.871085
1.50884	0.426415	6.32105	0.99758	0.629587	0.784608	0.975061	0.974964
1.31125	0.465119	5.61511	1.12819	1.03507	0.683149	1.06367	0.570202
0.766556	0.89648	3.11559	1.04818	1.00424	0.817532	0.787852	0.84432
0.560631	0.678098	3.74951	1.01048	0.632318	1.07198	0.900191	0.881544
0.708393	0.222854	3.29301	1.18201	1.5187	0.687788	0.83737	0.894713
1.34557	0.140742	5.91239	0.980031	1.44609	1.07773	0.924509	0.880806
0.459638	0.297974	5.63452	0.984982	1.03663	0.739634	0.761946	0.23632
1.06952	0.140567	3.58841	1.16624	1.42614	0.827164	0.950213	0.711967
1.76571	0.229157	5.3618	1.13923	1.40895	0.795121	0.889056	0.704376
1.64986	0.235432	7.05432	0.981494	1.44622	0.677623	0.987377	0.431674
1.17887	0.350147	5.9708	1.10087	1.0995	0.945119	0.816221	0.777596
1.45217	0.687808	5.44135	1.1268	0.738824	0.811518	0.915058	0.607484
1.42395	0.825424	1.42821	1.07271	1.42583	0.701457	1.0219	0.281933
1.35047	0.570349	3.31684	1.17376	0.883161	0.957304	0.784246	0.293958
1.32474	0.745133	4.66955	0.980818	1.26741	1.05469	0.880359	0.710415
0.760571	0.3625	3.78429	1.03013	1.43163	1.09222	1.06102	0.969242
1.18838	0.346187	1.03113	1.10077	1.34377	0.755109	1.07979	0.65564
1.24125	0.43909	2.23155	1.18855	1.16967	0.758957	1.0859	0.736384
1.52034	0.361296	6.30704	1.13797	0.813104	0.916284	0.851258	0.231835
0.379982	0.468341	0.797609	1.12388	1.13507	0.821685	0.727014	0.728109
0.663361	0.507268	6.50575	1.01585	1.40358	0.907136	0.926171	0.397427
1.76838	0.284227	1.21777	1.06027	0.904503	0.992203	0.860777	0.525254
1.52477	0.982514	5.19548	1.0977	0.627263	0.900914	0.789829	0.72542
1.26012	0.883495	4.05911	1.06558	1.30697	1.06975	0.690459	0.350368
1.33164	1.0164	2.15957	1.04176	1.30892	0.806936	1.00513	0.86109
1.51174	0.892248	4.53972	1.1572	1.32079	0.823103	0.778181	0.178492
0.75666	0.288783	1.51473	1.15686	1.13272	1.01147	0.822493	0.581444
1.3071	0.661777	5.20977	1.17892	0.989138	0.77741	0.895328	0.283624
0.399034	0.598631	4.72798	1.07705	1.30447	1.05058	0.959278	0.240347
1.13483	0.841372	1.06907	1.12487	1.20621	0.848975	0.716975	0.669328
1.11281	0.940602	1.07154	1.0148	0.779687	0.763117	0.927339	0.269169
1.60452	0.423014	1.71875	0.970016	1.30507	0.755685	0.969852	0.10556
0.625155	0.879343	0.824373	1.01612	0.618932	0.986269	0.687602	0.165543
1.6878	0.771029	3.62137	1.05253	1.11724	0.968089	0.998008	0.299081
1.75193	0.757192	6.2938	1.02383	1.07272	0.840667	0.709987	0.0865145
0.830292	0.289803	4.84782	0.986657	0.81948	1.07154	0.671224	0.372025
1.24816	0.187022	4.19318	1.07432	1.45326	1.08424	0.916955	0.968505
1.11009	0.349194	6.50681	1.1496	0.746649	1.08329	0.706704	0.49423
1.01297	0.177978	1.34989	1.18847	1.41105	0.806421	1.08879	0.256887
0.869379	0.440456	6.8042	1.05239	1.03591	0.770441	0.780157	0.511442
0.834671	1.02959	1.41934	0.990204	1.08037	0.810474	0.941045	0.930399
0.475993	0.279497	4.17209	1.14182	0.659952	1.02752	1.11032	0.408275
0.91486	0.33628	1.65586	0.987502	1.37077	1.01135	0.908288	0.868923
0.699063	0.78679	4.4573	1.10661	0.659038	1.05763	0.794629	0.632973
1.05182	0.196763	0.723132	1.10156	0.822983	1.04828	0.699939	0.573994
1.35728	0.908456	5.85267	1.01433	0.825106	0.764919	0.83067	0.494702
0.553243	0.826827	6.40477	1.03361	0.788656	0.881274	0.728705	0.185648
1.53781	0.873102	6.86322	1.17415	1.50527	0.698557	0.723555	0.428876
1.68579	0.963519	7.33536	1.08395	1.51237	1.07634	1.08379	0.159839
1.54104	0.949793	4.09224	1.15045	0.724981	0.80705	0.864778	0.504899
1.04993	0.0650538	2.51918	1.09734	0.985766	0.933785	0.978295	0.315205
1.29967	0.614121	1.37044	1.03953	0.639721	1.02726	0.791293	0.811989
1.00914	0.840555	4.11052	0.972259	1.45377	0.811737	1.03426	0.39603
0.954946	0.129757	4.63391	0.992347	1.24703	0.840136	1.05815	0.131174
0.406138	0.295275	5.82712	1.1301	1.1016	0.886317	1.04564	0.905322
1.68121	0.512071	1.25071	1.13756	1.33422	0.910106	0.935807	0.993503
0.419114	0.522001	5.14536	1.11694	0.777311	0.875819	0.700207	0.832088
1.03723	0.952912	4.17197	1.09674	0.692933	0.907178	0.669023	0.654452
0.908211	0.323029	1.84359	1.13451	1.18585	0.86227	0.773642	0.670543
1.12008	0.176083	7.00952	1.13773	0.963285	1.10339	1.03331	0.293063
1.7831	0.289457	4.66671	1.02252	1.29834	1.06008	1.04516	0.970949
1.64639	0.310371	3.65812	1.17696	0.97819	0.895645	0.769855	0.874663
0.378222	0.130022	7.03215	1.14525	0.793404	1.00706	0.893804	0.82729
1.47216	0.730274	5.10711	1.18499	1.32948	0.857189	0.995413	0.379263
1.05041	0.582632	3.73425	1.15148	1.54163	0.681936	0.701722	0.486875
0.9146	0.744283	6.34412	1.08015	0.827975	0.905364	0.870088	0.785021
1.53299	0.548715	4.27727	1.12986	0.911218	0.895951	0.991437	0.690527
1.60631	0.336239	4.42039	1.13776	0.985765	0.741628	0.797475	0.585163
1.78337	0.581894	5.26967	1.10938	1.0564	0.790488	0.774907	0.879159
0.636658	0.989159	3.16378	0.998802	1.41038	0.986729	0.796258	0.254504
1.59996	0.814492	2.30292	1.02667	0.922488	0.735961	0.682615	0.994371
0.796417	0.554176	4.58891	1.05239	0.798	0.85395	0.803744	0.824782
0.944624	0.95616	6.52712	1.13391	1.09024	0.81302	0.765056	0.347888
1.52334	0.980848	3.43023	1.09657	0.828934	0.712354	1.10692	0.735147
0.883221	0.511689	1.45029	0.968773	1.18834	0.69856	0.72549	0.3492
0.966022	0.380839	3.67973	0.969484	0.888704	0.874121	1.02009	0.847175
0.487453	0.391491	2.71278	0.987364	0.671903	0.855918	0.969416	0.321878
1.31071	0.309957	3.39395	1.1678	0.968164	0.77527	0.808213	0.12957
1.40187	0.287994	6.30149	1.01243	1.18057	1.00862	1.07435	0.568808
0.786883	0.415045	3.40904	1.17041	0.808377	1.09314	0.85054	0.222467
0.839996	0.337231	3.31849	1.14485	0.689691	1.00346	1.08142	0.246267
1.40617	1.051	3.11841	1.13345	0.792008	1.06843	0.699705	0.420549
1.76494	0.54937	1.63633	0.977859	0.656412	0.95901	0.839963	0.499884
1.35539	0.751282	2.44318	1.05726	0.726873	0.761938	0.885263	0.156639
0.485617	0.206107	1.27664	1.14595	0.96713	0.840488	0.868263	0.62276
1.02963	0.499747	3.58248	1.08605	0.87702	0.741023	0.884257	0.373272
1.2648	0.212356	2.42402	1.17203	1.1146	0.905952	0.935143	0.123799
1.10753	0.457185	2.69508	0.961836	1.4779	0.739252	1.02389	0.664851
0.559056	0.655681	3.55193	1.05056	1.46784	0.93809	0.686182	0.298486
0.750736	0.907806	1.49466	0.986214	1.48067	0.897152	0.761478	0.246917
1.76729	0.973032	4.02449	1.13104	1.06501	1.04523	0.886362	0.500794
1.49285	0.195698	5.44697	1.16621	1.03347	1.01468	0.817408	0.102259
1.69048	0.618658	2.33174	1.18732	1.44755	0.850753	0.915884	0.115605
0.854818	0.443819	5.97643	1.02971	1.13105	0.737391	0.734184	0.118746
0.655905	0.356717	1.19099	0.963746	1.22386	0.675297	0.823088	0.995604
1.32909	0.810749	3.34345	0.963974	0.820947	0.977462	0.874812	0.216066
0.864891	1.04058	0.715153	0.987941	1.07866	1.05043	0.825512	0.177929
0.98339	0.411525	2.17763	1.01483	1.06012	0.881346	0.862981	0.934218
1.6554	0.563307	0.701062	0.969609	1.47493	0.780068	0.964706	0.249066
1.54799	0.857682	1.96563	1.18494	1.17966	0.746456	0.717153	0.376439
0.916263	0.748339	1.65133	1.13249	0.974075	0.707657	0.696327	0.653677
1.40568	0.315929	2.49667	1.0681	0.671373	1.0574	0.975644	0.338275
0.772371	0.685836	1.86947	1.08812	1.16269	0.86417	1.06362	0.954303
0.774481	0.340123	1.62552	1.13019	1.14664	0.82996	0.948817	0.241586
0.781138	0.182142	4.72327	0.965909	1.32518	1.04727	0.831901	0.10491
0.392632	0.821464	6.75712	0.962383	0.94527	1.08909	0.882401	0.689508
1.66835	0.700854	7.01506	1.13482	1.19342	0.969696	0.903922	0.171714
1.33719	0.573742	2.18105	1.03818	1.19525	0.677755	0.908522	0.805295
0.691826	0.757576	3.94106	0.995066	0.945452	1.00596	1.08142	0.881401
1.06765	0.498988	3.22315	1.01512	0.969313	1.08699	0.687474	0.665772
1.48655	0.228094	4.21775	1.09923	1.31152	0.914371	1.00454	0.989113
0.900332	1.01857	2.4751	1.14873	0.769097	0.913695	0.882797	0.768828
0.669405	0.0709938	1.1524	1.10427	1.02037	0.707878	0.810373	0.27965
1.38952	0.631368	3.62912	1.05157	1.19897	0.877241	0.828284	0.413808
1.46119	1.06086	1.86247	1.09646	1.51711	0.998775	0.988393	0.750907
1.34755	0.219706	0.868029	0.970034	1.35938	0.883818	1.10882	0.311851
1.24239	0.56273	7.11803	1.08419	1.30929	0.908944	1.05865	0.683758
1.44615	0.465262	3.59055	0.960263	1.41756	1.06327	0.941013	0.770164
1.08783	1.00275	7.16434	1.04547	1.24848	0.803012	0.892531	0.492231
0.827722	0.548812	5.82394	1.02845	0.667952	0.758229	0.706419	0.328354
0.359063	0.763397	0.74177	1.15722	1.24561	1.10369	1.01881	0.422452
1.18663	0.418824	5.26949	1.00188	1.34965	0.91462	0.873664	0.627313
0.602626	0.404646	5.4439	1.15208	1.00191	1.07731	0.841432	0.579789
0.635582	1.001	5.03452	1.15134	1.44313	0.853659	0.969805	0.176213
0.571888	0.785543	4.40978	1.12802	1.18082	0.767687	0.914337	0.304918
1.07917	0.891711	2.16035	1.18348	0.799976	1.08309	0.994507	0.745138
0.381981	0.545586	5.89093	1.13961	0.912523	0.912996	1.07263	0.831752
1.0303	0.626151	2.22711	1.11312	0.652631	0.915551	0.896552	0.201428
0.422968	0.790355	3.18851	1.09664	1.49823	0.803727	1.03646	0.778123
0.98895	0.727193	6.68894	1.02736	1.11411	0.718149	1.07485	0.844597
0.590799	0.302459	6.45638	0.968247	1.0883	0.788213	0.870715	0.209385
1.17443	0.354206	3.401	0.992494	0.977264	0.962485	0.818805	0.208992
1.52617	0.537245	2.83282	1.06778	0.742637	0.96416	0.868541	0.529326
0.47906	1.02254	4.78889	1.00096	1.42165	0.782962	0.757245	0.843087
0.689766	0.706191	6.81862	1.03622	1.5238	0.892158	0.886907	0.474182
0.708637	0.740931	6.81124	1.0023	0.784658	0.710436	1.05498	0.511929
0.859906	1.00707	4.67419	1.15501	1.35394	0.837872	0.855841	0.787129
0.941549	1.06354	2.93077	1.16081	1.18253	0.806632	0.796592	0.579333
0.520347	0.473824	6.43408	1.04586	1.53337	0.77372	0.785432	0.296064
0.938878	0.827494	3.66999	0.986961	1.54399	0.983732	0.741001	0.628561
1.32276	0.503672	6.77932	1.06058	1.33445	0.789243	0.852845	0.277127
1.13289	0.734276	0.915631	1.17718	1.37954	0.764085	0.910337	0.729932
0.867328	0.145238	4.27595	1.07769	0.627572	0.842122	0.784573	0.717637
1.30228	0.745916	5.51489	0.990714	1.54283	0.854882	0.816903	0.79886
1.32672	0.338426	1.89915	1.06744	1.46115	0.789385	0.839488	0.281326
0.545086	0.287415	2.95743	1.17773	0.877817	0.908287	0.688004	0.422809
0.985171	0.312673	1.95576	1.08757	1.50443	0.735103	0.813083	0.883091
1.69599	1.03448	2.85913	1.16	1.1757	1.07463	0.697273	0.268216
1.17175	0.847844	3.41057	1.02088	1.16124	1.07185	1.08963	0.205516
1.18234	0.766847	4.38458	0.974577	1.33156	0.717376	0.694079	0.927866
1.44943	1.04761	1.02036	1.10262	1.14501	0.824195	0.880811	0.872479
0.709931	0.751705	4.41262	1.03595	1.18858	0.824704	0.761826	0.915902
1.34836	0.256919	2.542	1.01288	1.11141	1.01813	0.698474	0.921493
0.778376	0.571349	2.3178	1.05198	1.12636	0.914596	0.893708	0.932725
1.17243	0.528642	2.32886	1.1156	0.963373	0.986134	0.883431	0.210911
1.26401	0.526157	1.72992	0.969748	0.997457	0.800305	0.865604	0.0935316
0.926987	1.0129	7.12973	1.08263	1.40751	1.10468	1.10304	0.104108
0.712691	0.652413	6.99003	0.967051	0.642073	1.10121	1.00684	0.181127
1.69333	0.212182	6.20289	0.969153	0.954541	0.899233	0.958866	0.0823456
0.998431	1.03118	5.59407	1.07937	1.54253	0.864738	0.825794	0.0865964
1.11683	0.663882	1.87566	1.12582	0.839323	0.845031	0.923362	0.648508
1.26406	0.837017	3.11788	1.07353	0.709593	1.01342	0.882323	0.247764
1.3116	0.643151	1.96301	1.13316	0.954952	0.721097	0.73302	0.293867
0.984305	0.754127	0.700374	1.18071	0.773119	0.878777	0.86544	0.146
0.604271	0.891055	2.82205	1.18372	1.42967	1.10246	0.987399	0.49222
1.34912	0.271815	5.40127	1.10479	1.1455	0.852788	0.66815	0.363161
1.67847	0.303326	4.90076	1.18072	1.40852	1.01843	1.03227	0.480153
0.88658	0.652524	4.34753	1.07466	1.17393	0.891402	0.762777	0.39577
1.2697	0.220529	3.64737	1.09061	0.700067	0.750412	1.07492	0.481213
1.62811	0.722583	2.62691	1.02937	1.19793	0.799849	0.703404	0.917444
1.04706	0.79259	4.06886	1.15799	0.817525	0.913579	0.835198	0.87789
1.25688	0.193456	5.8181	1.07916	1.44004	0.751879	0.843101	0.945514
1.02145	0.476861	5.8239	1.05248	1.42985	0.932101	0.715867	0.516728
0.513104	0.265837	4.56961	1.11524	1.28992	1.09508	0.993981	0.443754
0.518738	0.335468	5.72465	0.971603	1.47754	1.03488	0.729649	0.418243
0.511275	0.74567	5.03725	1.07754	1.18664	0.780991	0.756749	0.288408
0.993901	0.824418	1.52167	1.15258	1.26862	0.987629	1.02173	0.988734
1.69835	0.409982	4.08729	1.16193	1.46328	1.08311	1.01684	0.222264
1.26259	0.656682	3.02964	1.14655	0.746844	1.04415	0.781435	0.350577
1.68524	0.224046	1.31253	1.13898	1.01785	0.932462	1.05839	0.614281
0.446966	0.301543	1.68745	1.00923	1.10955	0.693932	0.794215	0.754424
0.795627	0.102653	2.02614	1.15686	1.04511	0.719143	0.941427	0.39174
1.71395	0.218411	5.2172	1.16068	0.75892	0.993579	1.08233	0.460967
0.371949	0.856409	3.59671	1.00854	0.937278	0.941355	0.964041	0.42726
0.596897	0.112642	5.36618	1.1178	1.08431	0.865714	0.873047	0.339952
1.4361	0.145091	2.42067	1.17585	0.922976	0.909656	0.915943	0.583752
1.54832	0.4903	0.757991	1.04729	1.32295	0.828045	0.815066	0.285435
1.22266	0.061151	4.27498	0.970039	1.39828	0.958224	0.869359	0.707426
1.09702	0.223915	2.57283	1.06914	1.5228	0.757209	0.983403	0.154389
1.70408	1.04664	7.06116	1.12566	0.792771	0.937367	0.822319	0.376055
1.41601	0.601596	6.79337	1.17966	0.623794	1.03223	0.689669	0.711699
1.35868	0.97963	3.33538	1.0109	1.52258	0.795609	0.812996	0.299495
1.42103	1.03854	0.859603	1.01666	1.3084	1.09324	0.669941	0.91761
1.60547	0.17365	5.21159	1.02269	1.20851	0.680065	0.852395	0.220278
1.73446	0.0547872	6.32711	1.00199	1.2839	0.916366	0.679207	0.439222
1.75988	0.0636272	7.23125	1.05369	1.42554	1.03049	0.97316	0.528526
1.66948	1.03828	1.07551	0.981707	0.650446	0.96454	0.713244	0.173215
0.762115	0.415312	3.72333	0.993026	0.773977	0.995243	0.908662	0.544227
0.440894	0.500827	4.61278	1.16749	0.965236	0.938933	1.03696	0.549978
1.52999	0.487713	5.31391	1.04134	1.43076	0.976644	0.855028	0.567623
0.613603	0.257766	5.53464	1.16713	1.24783	0.937858	1.05746	0.222176
0.407045	0.527469	5.06758	1.03737	0.809922	0.753682	0.767085	0.295406
1.45904	0.751716	5.585	1.15244	1.29468	0.89376	0.688173	0.649577
1.12932	0.502808	3.20859	1.17734	1.38319	1.09128	0.682396	0.364275
0.830771	0.473491	4.6068	0.969491	1.44185	0.715024	0.943567	0.276413
1.18317	0.28324	1.47387	1.1303	0.955553	0.700571	0.933592	0.34003
1.57787	0.923679	1.08037	1.19271	0.875229	0.878133	1.00251	0.580321
1.27482	1.00461	7.28688	1.03717	0.749017	1.10026	0.930872	0.741527
0.957291	0.370724	2.60939	1.0581	1.13067	0.827395	0.897328	0.116151
1.13702	1.03568	4.69694	1.17347	0.863957	0.782154	1.08047	0.676154
0.617568	0.951954	7.16839	1.06804	0.687739	0.747586	0.777742	0.815331
0.694677	0.884716	1.94274	0.96983	1.35158	0.768422	1.05556	0.899762
0.650591	0.704369	1.99161	1.02494	1.13404	1.0147	0.940334	0.464766
0.728123	0.897864	2.99184	1.0693	0.636544	1.0561	1.02986	0.64648
1.70376	0.0973424	6.97143	1.04995	1.01314	0.797547	0.830071	0.864442
1.27367	0.650239	3.3218	1.03211	0.734991	0.823623	0.802433	0.66608
1.54152	1.05786	2.53127	1.09172	1.03906	0.716007	1.02521	0.503174
0.912517	0.309821	1.71503	0.977488	0.846462	0.876166	0.936891	0.257889
0.597732	0.157103	3.36516	1.04092	0.845735	0.846095	0.732022	0.360028
1.41445	0.29598	3.21448	1.19442	1.35979	0.688955	0.690085	0.58333
1.60399	0.377318	1.57481	1.04286	1.25199	1.0796	0.904833	0.271749
0.865036	0.616437	3.62047	1.07274	1.03892	0.772736	0.752656	0.40293
0.612612	0.350364	1.30826	1.08441	0.641564	0.721503	0.812494	0.730364
1.78061	0.769477	4.82922	1.16353	0.9957	1.0263	0.991786	0.946401
1.72733	0.492147	0.766205	1.07982	1.12944	0.819721	1.07787	0.830585
0.579995	0.909232	4.55079	1.1833	0.666536	0.674484	1.01578	0.584771
1.68419	0.302344	6.0078	1.18288	0.734533	0.825067	1.05962	0.934344
0.963677	0.883688	2.27651	1.12538	1.15042	0.883517	0.680035	0.841613
0.675834	0.888387	3.70782	1.00611	0.884533	0.761371	0.742599	0.667658
0.551993	0.308454	4.52453	0.961858	1.14393	1.07287	1.02835	0.776843
0.728822	0.794849	1.10559	1.17709	0.759159	0.877951	0.75659	0.80798
1.13495	0.723901	4.03271	1.07684	1.01225	0.830405	1.08438	0.8516
0.474583	0.848002	5.01558	1.01481	1.19563	0.737968	0.796261	0.293977
1.21161	0.815343	2.1816	1.01228	0.771942	1.06951	0.732565	0.515757
0.398837	1.06286	6.32634	1.14198	1.32909	0.720732	0.742224	0.858983
1.00701	0.83221	7.22839	1.0585	0.661507	0.935297	0.741957	0.194543
0.832141	0.944855	6.38905	1.14178	1.22942	1.09354	0.733051	0.804653
1.70525	0.405481	4.09807	1.0182	1.49333	0.766928	0.702899	0.543636
0.790145	0.872295	2.56936	1.14815	0.941529	0.946561	1.05325	0.822223
0.968892	1.03541	5.71762	1.06945	1.13412	0.67605	0.989682	0.971846
1.30148	0.290138	2.28703	0.984801	1.49656	0.785131	1.01062	0.320565
0.901554	0.478775	7.13598	1.16076	0.828253	0.815725	0.742425	0.344234
0.551672	1.06198	4.86713	1.09124	1.1266	0.766961	1.09763	0.347636
0.495181	0.670983	4.73253	1.16794	1.08316	0.773101	0.822521	0.962667
0.793088	0.0679783	1.85407	0.997488	0.765806	0.947386	1.05294	0.370998
1.53412	1.02309	1.30041	1.1764	1.25394	1.08877	0.850555	0.574191
1.25322	0.104911	2.41042	1.11705	1.15428	0.915093	1.07304	0.282014
0.651333	1.03361	6.47115	0.982105	0.899809	0.855793	1.03849	0.229123
1.75741	0.472045	6.82449	0.998462	1.11463	0.790589	1.01616	0.389716
0.982535	0.914153	5.40138	1.06275	1.10552	0.69132	0.67148	0.656428
1.55028	0.951214	5.57334	1.08714	1.43035	0.7224	0.843684	0.92497
1.1274	0.538839	2.23962	1.1501	1.04506	1.08125	0.678167	0.457338
0.393038	0.140904	4.56959	1.01986	1.29846	0.729993	0.702504	0.109716
0.366892	0.548601	6.14846	1.08239	1.36789	0.94168	0.698589	0.465665
1.48012	0.686698	3.41048	1.01326	0.685761	0.819715	1.05616	0.868211
0.996276	0.664294	7.34526	1.15576	1.23527	0.697444	0.709907	0.167974
0.769625	0.638119	1.29807	1.16334	0.939975	1.04069	0.716221	0.880664
1.59026	0.732838	2.85249	1.09542	1.13494	0.811209	1.04266	0.708733
1.29461	0.44637	4.13448	1.18684	1.4083	1.05497	0.987761	0.305678
0.763848	0.0897892	1.10024	1.05325	1.4345	0.759286	1.02677	0.508685
1.27795	0.139107	5.57675	1.16734	1.24363	0.691053	0.677124	0.807859
0.733687	1.05684	4.43836	0.967796	1.50863	0.765355	1.01804	0.314619
0.606827	0.316383	4.25531	1.031	1.3826	0.674871	0.765824	0.462674
0.883742	0.093547	6.27873	1.04583	0.655073	0.944399	0.770874	0.945901
1.12506	0.799537	6.47242	0.982858	1.14747	0.879083	1.06525	0.364513
1.68058	0.408667	6.00308	0.992953	1.4243	0.780606	0.989079	0.0853003
1.42732	0.824587	2.83157	0.992334	0.751156	0.813578	1.03924	0.544792
0.568194	0.846144	3.73601	1.17791	1.45688	0.850353	1.06803	0.546555
0.361268	0.0779331	5.75538	1.13846	1.17756	0.759741	0.921565	0.423911
0.538591	0.865733	1.43176	1.1571	1.47819	0.915734	0.991272	0.654643
1.66703	0.977699	1.43096	1.12598	0.825429	0.853937	0.980264	0.804567
1.31732	1.02016	2.50883	1.12832	1.40097	0.892053	0.95344	0.324544
0.5197	1.00133	4.22352	1.18428	1.43313	0.741029	1.01663	0.431266
1.7289	0.949612	7.239	1.11053	1.34323	0.926024	0.929608	0.499917
0.52769	0.898982	5.4739	1.0006	0.873727	0.68963	0.736376	0.301791
1.06059	0.97488	2.79137	1.16157	0.844584	0.768013	1.00443	0.836842
0.873305	0.626536	2.65404	1.12215	0.708362	0.755631	0.962491	0.88402
1.02857	0.944665	6.41587	1.02673	1.21309	0.739062	0.776439	0.664628
0.441114	0.263251	6.8284	1.12836	0.90438	0.955824	0.735669	0.893544
0.828588	0.847844	4.99513	1.14891	0.997112	0.870012	0.786497	0.696367
0.735029	0.475569	2.41115	1.0201	0.841337	0.953546	0.836016	0.482049
0.708454	0.690509	1.2891	1.01283	0.757042	0.884733	0.999948	0.453721
1.71097	1.06061	6.33441	1.02153	0.880582	0.727831	0.75466	0.569647
0.403489	0.194331	4.62791	1.12746	0.62295	0.843372	1.09743	0.646293
1.65164	0.424099	7.07381	1.15862	1.04569	0.665929	0.729447	0.632111
0.883568	0.066294	1.10308	0.988192	1.26084	0.704819	0.741395	0.346305
1.30363	0.573324	4.62739	1.12612	1.52832	1.10169	0.76953	0.146241
1.71946	0.67703	2.6113	0.995925	0.943915	0.803226	1.03766	0.193654
0.491612	0.198614	6.26358	1.12687	0.619342	0.876941	1.07154	0.514556
1.33617	0.158368	1.97779	0.968135	0.64056	0.712649	0.679517	0.594105
0.946344	1.02242	3.67087	1.17194	1.07301	0.981582	0.789848	0.282849
0.516841	0.964913	3.34027	1.01534	1.20601	0.92424	0.816949	0.436474
1.05976	0.863917	6.25579	1.08855	1.18346	1.00651	0.681399	0.896833
1.0165	0.139079	5.24817	1.1486	1.431	0.853449	0.888245	0.720495
1.61008	0.0747722	2.08964	1.17282	1.3159	0.731481	0.844521	0.461304
1.30034	0.897633	2.8334	1.16544	0.721722	1.05596	1.01916	0.299269
0.754235	0.198946	1.59296	1.10077	1.23071	0.716418	1.04577	0.954366
1.29595	0.989836	5.21177	1.03343	0.676492	0.715386	0.797778	0.502457
1.27916	0.99795	4.53552	0.970292	1.12401	1.06066	0.999848	0.606003
1.63889	0.158045	1.83497	1.05628	1.05964	0.847098	1.09495	0.661713
1.61762	0.94118	1.68614	0.988809	0.978245	0.950908	0.723224	0.343501
0.835961	0.462171	3.89669	1.00213	0.747864	0.988966	1.05723	0.851208
0.967146	0.190611	6.80454	1.1536	0.965765	0.739617	0.826206	0.235448
1.50538	0.85897	4.40887	0.959918	0.758048	0.993326	0.947305	0.559187
1.67585	0.184268	0.914019	0.97073	0.874975	0.718189	0.819718	0.935705
1.59532	0.545386	1.05485	1.14161	1.21433	0.673793	1.07623	0.72236
1.07093	0.820343	6.111	1.03051	1.31052	0.991208	0.820497	0.989566
1.19212	1.02155	3.73041	1.10615	0.941331	1.02928	0.866566	0.341774
1.67822	1.00696	3.26781	0.987533	1.33239	0.923296	0.988802	0.729318
0.594453	0.376505	6.00722	1.16491	0.755773	0.856832	0.856316	0.298601
0.891943	0.988342	3.14424	1.17247	1.27618	0.722839	0.958773	0.610122
0.727726	0.686224	4.27543	1.031	1.16031	0.92893	0.863683	0.771711
1.54354	0.704422	5.4823	1.05804	1.50057	0.93489	0.915926	0.260948
0.457395	0.670464	6.55802	1.11617	0.748077	0.836168	0.930006	0.682239
0.758615	0.0978558	2.90464	0.988619	0.665015	0.836952	0.813683	0.22493
1.15006	0.737067	5.0681	1.19151	1.42314	1.07743	0.667615	0.853409
1.24138	1.03097	7.2537	1.03018	1.19462	0.823703	0.883583	0.887234
0.942553	0.988438	1.20363	1.08749	1.46454	0.963799	0.762738	0.58529
0.726326	0.472257	4.6434	0.96224	0.81226	0.888284	0.781251	0.744415
0.952495	0.376427	3.47808	1.15929	1.00325	0.926682	1.07106	0.560484
0.902936	0.175338	2.77303	1.05119	0.925245	0.993363	1.04145	0.848871
0.494763	0.809808	2.46811	1.08253	1.09717	0.926164	1.08548	0.341148
0.544692	0.372048	5.79939	0.987073	1.39134	0.922939	1.08404	0.873071
1.22843	0.0791944	7.39088	1.15415	1.54463	1.00091	0.947325	0.692999
1.29456	0.790852	1.94808	1.16406	0.868812	1.05003	0.875514	0.496584
1.55856	0.743133	5.95002	1.15762	0.96802	1.0918	0.840452	0.566022
1.07117	0.57209	2.01018	1.10542	1.51762	0.741306	0.834059	0.889528
0.795997	0.870401	7.37165	1.03439	1.07061	0.800123	0.813065	0.298746
0.599663	0.959212	6.09215	1.1957	1.06012	0.795738	0.760999	0.90901
0.426808	1.05788	3.54768	1.09627	1.17397	1.01847	0.925105	0.447409
0.679739	0.460337	5.59812	1.12458	1.22856	0.899327	0.999355	0.105568
0.881387	0.291205	4.04661	1.19315	1.15806	1.01284	1.055	0.108219
1.16835	0.188411	6.13743	1.09166	1.4872	0.765605	0.990313	0.641929
1.17102	0.489275	3.09189	1.05634	0.719356	0.988868	1.08246	0.394075
1.46968	0.90318	1.18529	0.962295	1.0952	0.99219	0.865814	0.181935
1.20035	0.743988	4.67013	1.19216	0.95117	0.683037	0.983699	0.835146
0.515234	0.357891	6.81857	1.09482	1.08314	1.01033	0.873444	0.811695
1.2724	0.427439	1.9965	1.03355	0.691793	1.09726	0.678078	0.303511
0.460028	0.230156	3.60248	1.13322	0.699686	0.953368	1.06401	0.0846961
0.87978	0.413819	5.73473	1.00532	1.02187	0.906584	0.778486	0.79334
0.767576	0.309131	0.956049	1.02769	1.09608	0.955566	0.951357	0.366282
1.41634	0.439601	7.0618	1.03633	0.838265	0.914843	0.733435	0.391295
0.452839	0.248609	5.83242	1.12199	1.27949	0.739938	0.961582	0.531157
1.43881	0.504138	4.4536	1.14034	1.41787	0.673607	0.945495	0.404944
0.701019	0.133129	1.92971	1.1094	0.706219	0.777289	0.761446	0.631077
0.687014	0.314786	4.04389	0.982713	0.928198	1.09661	0.998257	0.373874
0.374269	0.529524	4.17781	1.11734	1.47882	0.997503	0.983879	0.337028
0.546392	0.489036	7.38433	1.03955	1.22889	1.07612	0.673471	0.102146
0.656266	0.0699636	6.44612	1.14719	0.969897	0.869852	0.668454	0.50905
0.663118	0.210257	7.17003	1.04939	1.49236	1.01659	1.04071	0.862433
1.65113	0.721644	5.2621	1.02403	1.30907	0.970858	0.865446	0.17797
0.753961	0.643748	3.40818	1.16629	0.808147	0.764328	0.917877	0.931757
0.49586	0.233347	6.98544	1.19296	0.774975	1.03159	0.811874	0.140891
1.47546	0.404183	3.91961	1.18758	1.4245	1.014	0.847795	0.836656
1.31074	0.686626	2.25244	1.12991	1.29535	0.713154	1.09922	0.0949713
1.23239	0.569513	3.35965	1.09269	0.914219	0.976543	0.701964	0.744597
0.848275	0.904663	5.43802	1.08681	0.766035	0.704861	1.01051	0.450414
1.34334	0.153134	4.45184	1.08308	1.46032	0.699717	0.995562	0.387827
0.690799	1.02632	5.78501	1.05409	1.03829	0.808015	0.687178	0.435977
0.797185	0.205709	7.39266	0.996905	0.853121	0.922874	1.08806	0.0927494
0.867572	0.796184	7.17021	1.16272	1.04955	1.08881	1.02301	0.472352
0.666711	1.05787	4.29372	0.959362	1.34855	1.08976	0.976924	0.800386
1.32469	0.526641	7.1799	1.09403	1.09839	1.0194	0.848304	0.801685
1.40859	0.520926	1.47056	1.14882	1.03505	0.832631	0.863631	0.878495
0.371455	0.669587	1.03859	0.968559	1.46835	0.78679	0.669293	0.289153
0.865592	1.02459	2.74081	1.04771	1.16188	1.02701	1.04921	0.568994
0.699935	0.33576	4.59745	1.11595	1.28894	0.944692	0.749626	0.854794
1.6823	0.997655	4.26611	1.05154	0.874393	0.947979	0.778117	0.230061
1.44712	0.308509	6.75813	1.09588	1.19123	1.0243	1.05912	0.0953803
0.899124	0.844187	4.33063	1.02979	1.27142	0.752514	0.806347	0.672558
1.33708	0.362291	3.59987	1.13348	0.860801	0.913549	0.815671	0.488669
1.35553	0.324823	4.34487	1.1784	0.909605	1.026	0.950409	0.45645
1.20057	0.198209	5.48741	1.19082	1.01479	0.959973	0.704896	0.596997
1.73151	1.04861	0.804541	0.965223	0.973119	0.79932	1.02535	0.205946
1.47335	0.112968	6.08312	1.17531	0.87349	0.785312	0.740828	0.257674
1.12632	0.808367	1.65151	1.05399	1.17057	1.0787	1.0759	0.28959
0.491626	0.357234	3.91281	1.11142	1.27635	0.913688	1.05787	0.824221
1.62287	0.746861	2.42101	1.1529	0.911937	0.836624	0.866133	0.444265
0.724993	0.704349	3.17658	1.08277	1.1818	0.950792	1.08328	0.488302
1.0193	0.169666	5.14649	0.961572	1.01326	0.718171	0.937665	0.808684
0.829712	0.49195	1.83391	1.19582	1.2667	0.866947	0.888677	0.457641
1.43825	0.334006	2.56874	1.1494	1.49033	0.87602	1.03353	0.645043
1.50407	0.181216	2.02649	1.12699	0.84386	0.829908	1.08215	0.646925
1.50445	0.602201	2.00529	1.11235	0.945213	0.849232	0.991053	0.958677
1.60948	0.38568	2.89219	1.08426	0.96315	0.810845	1.08724	0.370259
0.482106	0.114532	6.61766	1.0435	1.36324	1.04623	0.72049	0.112163
1.31131	0.138171	3.86319	1.12833	1.19262	0.966164	0.807903	0.856783
1.07489	0.465371	3.41133	1.18463	0.827724	1.04983	1.03404	0.350793
0.836517	0.792814	1.89867	1.14445	1.31504	1.02495	1.05031	0.453462
1.19794	0.907641	7.21392	1.16539	1.31394	0.698085	0.962862	0.114553
0.859904	0.464115	3.4348	1.19535	1.09227	1.06426	0.71017	0.644256
0.652454	0.759054	6.37636	1.17358	1.15758	0.731891	1.03509	0.814948
0.731649	0.488767	4.83392	1.0862	0.929227	1.02152	1.11085	0.438533
0.49807	0.270011	3.22719	1.18063	0.770177	0.961238	0.805698	0.090136
0.571519	0.779717	6.59642	1.17005	1.02612	0.805168	1.0171	0.641736
0.815742	0.466455	5.97497	1.09485	1.50916	0.938509	0.84119	0.721386
1.20627	0.98224	3.82181	1.08617	1.45674	0.983219	0.811448	0.792341
0.576769	0.704607	6.171	1.08404	0.661559	0.782946	0.933412	0.533219
0.446608	0.43871	6.73953	1.12666	1.04819	0.981983	0.832287	0.197786
0.36826	0.410513	3.58141	0.960661	1.16284	0.837819	0.700791	0.245393
1.46323	0.219351	2.9426	0.962137	1.46479	0.802227	0.811528	0.281319
1.33149	0.635128	4.7082	1.13478	1.33968	0.941623	1.06952	0.727913
0.52929	0.751824	6.7634	1.05753	0.77978	0.980301	0.937234	0.880189
1.38465	0.666729	5.41775	1.11106	0.78424	0.897733	1.08874	0.179174
0.588363	1.01113	3.23287	1.05559	1.50952	1.00303	0.773096	0.375323
0.5288	0.818993	5.63913	1.19542	1.2717	1.08279	1.03977	0.886183
1.33022	0.260871	7.11415	1.0593	1.35993	0.873037	0.793492	0.174542
0.564038	0.672229	4.34586	0.982195	0.762885	0.761554	1.01016	0.629714
0.439754	0.765574	4.32764	1.08904	0.956703	1.00831	0.7231	0.354688
0.549917	0.916993	2.78631	1.04261	1.0574	0.784857	0.923629	0.539089
0.378258	0.548711	1.17177	1.02869	1.14003	0.679195	0.905483	0.345391
0.62731	0.925696	1.91718	1.13791	1.46897	0.93238	0.923569	0.549524
0.458374	0.743559	1.31819	1.04263	1.41342	0.758145	0.989187	0.790356
0.411228	0.173153	3.81195	0.9826	1.10711	1.01334	0.946482	0.307454
0.796957	1.00295	0.755123	1.03655	0.807104	1.10082	0.915641	0.995632
1.09391	0.056203	6.85114	1.14365	0.912908	0.910309	0.790039	0.706761
0.919301	0.214364	5.01845	0.982351	1.0906	0.886443	0.847454	0.575386
1.77885	0.690954	0.701859	1.03661	1.38435	0.850356	0.772093	0.436058
0.985143	0.258523	0.896824	1.14213	1.06792	1.04919	0.830636	0.8139
0.573485	0.741994	2.09547	1.0319	1.22368	0.896589	0.692301	0.852329
1.46864	0.608556	3.75458	1.00413	1.18498	0.74668	0.720698	0.912961
1.41596	0.844954	1.54891	1.17843	0.627634	0.751326	0.765103	0.12809
0.482348	0.324491	0.750513	1.09384	1.16467	1.00172	0.730666	0.359157
1.02918	0.302738	5.58611	1.0081	1.35945	1.08515	0.767088	0.793582
0.775471	0.999988	3.07578	1.00667	1.21408	0.852815	1.10591	0.507413
0.938358	0.201596	5.94531	1.03401	1.14235	0.758265	1.03762	0.311175
0.971767	0.27604	3.63134	1.16867	1.26727	0.818811	0.773849	0.697605
1.6018	0.62802	3.63066	1.12965	1.20312	1.06025	0.974116	0.533586
1.3675	0.728943	1.02355	1.08368	1.43811	0.677024	1.06906	0.236708
0.377568	0.33965	1.02637	0.974075	0.881	0.884888	0.985523	0.470646
0.392262	0.582058	1.30548	0.972067	1.31522	1.04644	0.791369	0.895648
0.695706	0.273124	4.69063	1.06317	1.40496	0.679556	1.07652	0.456511
1.21181	0.624064	2.31499	1.08993	0.746162	1.02733	0.935384	0.252895
1.68028	0.419951	6.35537	0.966392	1.10374	0.947968	0.705703	0.699172
0.834876	0.547331	6.46201	1.1186	1.28445	0.670293	0.887974	0.662962
0.990047	0.495739	7.17816	1.13412	1.40803	0.783739	1.09606	0.35712
0.498769	0.998847	3.98298	1.18219	1.5247	0.780242	1.05974	0.894355
1.37879	1.00964	2.17516	1.11019	1.04739	0.669721	1.10074	0.485204
1.38805	0.912013	2.21487	1.05767	1.12178	0.883663	0.855581	0.994419
1.47496	0.152348	4.3053	1.01889	0.641109	0.953499	1.04709	0.359198
1.70292	0.887737	5.82189	1.07569	1.37689	1.03379	0.868561	0.935155
0.425098	0.341469	3.0317	1.17067	0.758686	1.09452	0.676347	0.335254
1.5005	0.585132	3.79675	1.11297	1.00287	1.09251	0.813603	0.366612
1.02398	0.153845	4.99545	1.18652	1.17463	0.812213	0.760364	0.11671
0.755914	0.508041	6.86668	1.11912	1.48611	0.817281	1.04957	0.47948
0.42103	0.356043	1.77982	1.14614	1.4263	0.987705	0.863062	0.802621
1.48222	0.675332	5.50908	1.05513	0.971899	0.92013	0.914883	0.655206
1.64161	0.413672	4.58093	1.04212	1.18465	0.934013	0.895098	0.0830503
1.46526	0.670463	3.60874	1.03081	1.27938	0.836759	0.964578	0.870981
1.5535	0.916328	6.64394	1.15236	1.44107	0.846211	0.781467	0.183959
0.849172	0.917055	3.33785	1.08269	1.19263	1.08364	0.91844	0.825537
0.630275	0.604664	1.89695	1.00676	1.03108	0.761209	0.975395	0.217025
0.89777	0.698512	4.95513	1.05404	1.07998	0.721556	0.937856	0.13058
0.723334	0.370309	4.89231	1.01556	1.10449	0.870345	1.0786	0.133685
0.387805	0.128343	2.89961	1.05344	1.52317	1.00253	0.714459	0.739788
0.776113	0.0610771	6.09688	1.12929	1.52966	1.08048	0.73823	0.885989
0.700604	0.696893	7.41956	1.05771	1.22137	0.776605	0.909066	0.876569
0.646556	0.538202	7.29505	1.10522	0.892472	0.920521	0.74084	0.388484
0.854601	0.0963324	1.54736	1.00661	1.08519	0.931762	0.834492	0.681322
1.1245	0.608702	2.25546	0.968919	1.17193	0.901548	0.690679	0.225125
0.534735	0.397611	0.851372	1.09098	1.13515	0.70689	1.06116	0.723481
0.632483	0.0697214	4.7808	0.97208	1.3068	0.763381	0.975698	0.271333
1.05517	0.704334	1.43814	1.06116	1.12122	0.740388	0.668843	0.346795
0.938586	0.607792	3.43482	1.05953	0.998135	0.934359	0.997517	0.618377
1.40703	0.470882	6.64282	1.08211	0.929533	1.09341	0.893455	0.518333
0.785578	0.867061	4.38166	0.977963	0.810198	1.03331	0.948478	0.152285
1.51019	0.210356	3.17598	1.15534	0.97862	0.920136	0.92084	0.755814
1.66238	0.81369	2.09464	1.02384	1.09549	0.745253	0.689598	0.962169
1.45015	0.544549	3.6602	1.07598	0.807311	0.733633	0.950493	0.578341
0.834588	0.476398	7.12824	0.98318	1.25137	0.848235	0.85924	0.312494
1.38477	0.741586	1.5271	1.04806	0.706068	0.737897	0.833907	0.949247
0.405133	1.05982	3.86091	1.01323	1.27407	0.942734	0.683014	0.316136
1.23661	1.04837	6.45988	1.07398	1.48233	1.03924	0.858112	0.230672
0.517407	1.06368	0.984359	1.07386	1.49644	0.704953	0.722938	0.639233
0.429432	0.577608	5.34748	1.07092	1.18419	0.86876	0.764482	0.95478
0.436015	0.724735	7.28163	1.18499	1.48541	0.928866	0.78473	0.450419
0.394599	0.872948	2.59892	1.14274	1.00465	0.833704	0.687291	0.187813
1.72205	0.280167	1.59275	0.995304	0.859287	0.853671	0.69717	0.848799
1.10745	0.731349	5.30477	1.08607	0.662332	1.08746	0.688804	0.697855
1.43751	0.576247	6.81364	1.1304	0.784747	0.868668	0.947083	0.382629
1.19974	0.294477	4.80393	0.979385	1.11536	0.88454	0.715775	0.826489
1.41272	0.494726	6.74988	0.987669	1.44348	1.09542	0.671634	0.549696
0.813453	0.682024	1.99427	1.08675	1.47289	0.69475	1.08924	0.33385
1.56876	0.723337	5.77017	1.12612	1.15975	0.809646	0.66841	0.78626
1.06235	0.713035	3.02291	1.04625	0.976456	0.734378	0.752653	0.927893
0.521193	0.98394	3.50998	0.982014	0.855415	0.853689	0.687216	0.116252
1.51753	0.666289	1.74042	1.10899	1.12448	1.00064	1.01971	0.40827
1.30976	0.107089	6.20481	1.08015	1.22638	0.843188	0.845252	0.680563
0.902547	0.471269	4.89852	1.00192	0.649526	0.867578	0.705162	0.226409
1.38401	0.529949	5.66339	1.14099	1.11464	1.0602	0.667501	0.162998
0.955183	0.336744	6.11133	1.03505	1.14575	0.811231	0.755408	0.297039
0.437047	0.324815	1.14477	0.981436	1.06988	1.0799	0.858485	0.742401
1.19286	0.641932	7.09186	1.17272	1.38522	0.921979	0.938913	0.31878
0.78404	0.593332	4.04138	1.12615	1.33205	0.747905	0.975883	0.947184
0.942232	0.414202	5.77502	1.04428	1.2262	0.691447	0.943727	0.961483
1.19441	0.606367	5.68926	1.07039	1.51449	0.844146	0.862775	0.251239
0.808031	0.141594	6.28645	1.00554	0.921803	0.744703	0.910584	0.234082
0.567655	0.340655	1.74569	1.16483	1.27956	0.736228	0.918859	0.163003
1.77361	0.54905	3.77035	1.17225	1.17647	0.716412	0.731009	0.712509
0.510705	0.618269	4.8526	1.18843	1.45075	0.86459	0.757317	0.970316
0.834653	0.477371	6.96662	1.1461	1.20949	0.849603	0.962986	0.709527
0.41137	0.568737	6.31309	1.14868	1.41733	0.834358	0.843582	0.972582
1.67487	0.451594	6.7192	0.959425	0.751955	0.793098	0.863682	0.38059
0.890203	0.200332	4.61311	1.08122	0.630842	1.02319	1.04654	0.617306
1.77023	0.948278	4.61464	1.01636	0.856089	0.839769	1.03789	0.261602
1.13351	0.409652	6.44662	0.959557	1.0833	1.02463	0.877757	0.91639
1.16188	0.641053	0.926981	1.05025	1.23288	0.912303	0.773489	0.532934
0.625569	0.647196	6.65187	0.978721	1.15628	1.03138	0.702011	0.117057
0.664994	0.689206	3.43665	1.08003	0.716051	0.976367	0.841946	0.270218
1.05044	0.663804	0.937187	1.08398	1.23163	0.950391	1.09642	0.200708
0.670715	0.76937	5.71446	1.17084	0.760274	1.01197	1.08052	0.528287
1.69553	0.782442	1.73442	1.06147	0.635356	1.09244	0.725769	0.148399
0.753749	0.468435	1.66092	1.08844	0.904362	1.03126	0.771053	0.217558
1.71872	0.237812	4.77088	1.09881	1.22108	0.941345	0.774771	0.294001
1.52133	0.0734735	2.40516	1.17944	0.838717	0.862614	0.916257	0.671461
0.85657	0.461677	2.87411	0.993167	0.876706	0.798129	0.927645	0.258699
0.388009	0.929302	3.39667	0.964504	0.810342	1.07055	0.807779	0.749597
0.844304	0.938385	3.42751	0.998215	1.19629	1.08972	0.72091	0.592873
0.906283	0.868583	3.29167	1.17403	0.801701	0.786111	0.768539	0.376154
0.490414	0.604527	4.79674	1.19245	0.848314	0.684349	1.04087	0.651358
1.74179	0.750199	1.81561	1.01827	1.22056	0.787822	0.791861	0.768691
0.628636	0.739275	1.95831	1.18569	1.09683	1.02617	0.732512	0.763767
0.592315	0.874913	1.32923	1.12922	0.943703	0.826958	0.922798	0.138132
1.08147	0.18192	2.8676	1.17991	1.15634	0.924758	0.698573	0.680121
1.0832	0.221679	5.87229	1.01573	1.48579	0.852981	1.09883	0.727787
0.430683	0.762385	2.2681	1.1097	1.07846	0.856206	0.836154	0.748478
0.881445	0.406459	5.67554	1.10434	0.814632	0.870907	0.969867	0.904381
1.19257	0.689277	5.35551	1.09798	0.964965	0.664904	1.07323	0.795398
1.77822	0.892569	6.23899	1.16871	1.13095	0.849037	1.06048	0.574338
0.97876	0.311096	6.26523	1.10129	0.64355	1.06521	0.963072	0.553453
1.35143	0.930213	2.6669	1.08748	0.817845	0.865176	0.940094	0.981854
0.380679	1.01586	2.7746	1.16489	1.19639	0.857665	0.739427	0.370854
0.575057	0.512164	4.2127	1.06072	1.53704	0.697178	0.839068	0.784056
1.6422	0.380723	2.88182	0.964381	0.934154	0.856105	0.855605	0.413219
0.423395	0.209539	6.29125	1.05875	1.29898	0.969036	1.0923	0.792457
0.399039	0.872557	6.14621	1.0914	1.20759	0.963191	1.04734	0.850432
1.17778	0.868686	4.44133	1.1308	0.794937	0.966908	0.729976	0.93914
0.843435	0.748364	2.46226	1.11244	1.27619	0.851023	0.849877	0.890406
0.67043	0.276641	5.27304	1.02733	1.38868	0.977352	0.780778	0.36711
1.64856	0.388169	2.26497	1.02072	1.46838	0.786082	0.679224	0.682579
1.33298	0.100223	3.7644	1.1155	1.42627	0.91724	1.08714	0.393788
0.888069	0.218045	3.28074	0.960078	0.992852	0.76172	0.719431	0.674985
0.930168	0.447844	4.31751	0.993105	0.792148	0.777719	0.849776	0.539717
0.649958	0.956986	7.36724	1.13208	0.650811	1.04604	1.11064	0.691061
0.696713	0.723498	5.77552	1.0995	0.836385	0.775482	0.906162	0.116782
1.62052	0.383762	7.29152	1.01435	1.13128	1.00493	0.989918	0.211197
1.6732	0.887319	2.27258	1.06122	1.52104	0.680263	0.781306	0.899863
1.47378	0.295329	4.24992	1.06407	1.47342	0.804659	0.936873	0.90599
0.702737	0.971425	1.03851	1.1414	0.631447	0.918254	0.995695	0.780606
1.19085	0.345438	5.78666	1.19264	1.01489	0.670706	0.69575	0.637852
0.645508	0.682594	4.74409	1.12998	1.40016	0.785533	0.668399	0.99577
0.538668	0.869164	6.46171	1.15822	1.31954	1.10062	0.848	0.662899
1.33953	0.0816912	7.34417	0.987565	0.955203	0.769896	0.856502	0.832216
1.6582	0.942913	6.94845	1.00456	1.43545	1.06663	0.882549	0.895801
1.42991	1.05393	3.44866	1.13487	1.18587	0.793641	0.781495	0.608543
1.53273	0.709124	0.694606	1.05448	0.797613	0.835215	0.928877	0.220584
0.678744	0.434057	4.33283	1.05938	1.5065	0.718011	0.783106	0.712679
0.909638	0.792431	2.09049	1.07481	1.3586	0.693515	0.987967	0.704357
0.955269	0.984236	2.16825	1.16206	0.66442	0.874223	0.864967	0.570581
1.69398	0.552672	2.88523	1.12646	0.912327	0.869023	0.834678	0.955705
0.507935	0.232937	1.33812	0.970877	1.49404	0.961027	0.848469	0.951247
1.11613	0.530355	5.72378	1.07124	1.35144	0.832213	0.741442	0.388754
1.24456	0.121766	5.73035	1.15886	1.14035	0.78702	0.890619	0.874979
0.757631	0.980504	4.34913	1.18343	0.887298	0.673853	0.985667	0.661579
0.639661	0.56937	2.9682	1.16972	1.06723	0.689637	0.76161	0.504958
0.940553	0.307922	6.29455	1.18273	0.67655	0.8953	0.696713	0.366985
0.875149	0.46038	4.41154	0.998048	0.69778	1.01853	0.697376	0.0815945
0.588431	1.02407	7.13731	1.00463	1.0153	0.781898	0.708662	0.787517
1.63361	0.717053	6.70176	1.06169	1.24209	0.711369	1.00238	0.743108
0.986395	0.831103	3.09185	1.05562	1.52316	0.721397	1.0232	0.925276
1.31473	0.165604	4.37001	1.03015	0.779148	0.678371	0.939426	0.80604
0.657752	0.317501	3.02574	0.981531	0.814201	0.698682	0.702708	0.375991
1.03021	0.873731	4.88425	1.01423	1.05794	0.993403	0.738793	0.871979
0.428448	0.820302	6.0542	1.1318	0.772816	0.723698	0.890604	0.998825
1.06562	0.479305	5.71262	1.13033	1.15244	0.984407	0.928523	0.440994
0.742459	0.75013	1.53726	0.984782	0.976558	0.960901	1.03736	0.620585
1.33453	0.748073	6.22765	1.05462	1.37994	1.00588	0.905652	0.902853
1.42571	0.234942	0.86159	1.18984	1.25664	0.930855	0.887988	0.206321
0.916631	0.0616127	3.48173	1.17122	1.43725	0.676638	0.672485	0.230539
1.15547	0.0779855	5.61524	1.1951	0.678332	1.06982	0.896946	0.721268
1.40321	0.152326	5.95156	1.05346	1.4155	0.943749	0.784163	0.792193
[truncated: 8,001 more rows]
